# Supplementary material for: CRPGCN: predicting circRNA-disease associations using graph convolutional network based on heterogeneous network
Source: BMC Bioinformatics. 2021 Nov 12;22:551. doi: 10.1186/s12859-021-04467-z (PMC8588735; doi:10.1186/s12859-021-04467-z)
Supplement: Supplementary file 4 — Additional file 4: circRNA feature matrix. [file 12859_2021_4467_MOESM4_ESM.csv]

0.9501529370640486	0.00014209226674274784	0.00014186176385829174	0.0001414412225985209	0.00014124675684500904	0.00014063321249608795	0.00014050073310979767	0.00014033145355100694	0.00014026272658997855	0.00014024557458447098	0.00014004134982452412	0.00013997520482830934	0.00013984747114890195	0.00013949141350232903	0.00013947212580143426	0.00013935428451329967	0.0001393134291339447	0.00013928385105614082	0.00013912227588860172	0.00013910382681042282	0.00013905278774088814	0.00013903140570458494	0.00013896713459979703	0.00013894082396711854	0.0001387485482107758	0.00013871342424539624	0.00013860621776882334	0.00013854069760716766	0.00013852528866576346	0.00013848678000313053	0.00013828177790657837	0.0001381695143878026	0.00013791209476170002	0.00013776212741643834	0.00013766709752285967	0.00013755660746978768	0.00013746580274174618	0.000137289434082702	0.000137276919814848	0.00013717886809130306	0.00013704250157277098	0.0001370409098891737	0.00013696797888383626	0.0001368745125588793	0.0001367861103878499	0.00013674171595664617	0.00013672230098648412	0.00013667259020455838	0.00013640401490356803	0.00013630528627013992
0.9501869332124824	0.0001628440960728361	0.0001574894225555515	0.00015389206951874044	0.00015060071423253157	0.000149309591753201	0.00014898892885252882	0.00014782247518923297	0.0001477299423153041	0.00014753057759422098	0.0001469825052307689	0.0001469701359424773	0.00014678553735884026	0.00014655652228768944	0.0001450653706057337	0.00014498680776344548	0.00014498559765483036	0.00014448978202850763	0.0001441375094847758	0.0001439008298662158	0.00014367191135661832	0.0001435529196582565	0.00014330836873273868	0.00014319207926207013	0.0001427890275914906	0.0001427434170582776	0.00014237954717743014	0.00014220747815127242	0.00014202201469174267	0.00014197685626809892	0.000141523590691974	0.00014113327524151764	0.00014096142339359646	0.00014079532791869785	0.00014073508829479274	0.00014060652592999412	0.00014026137408327312	0.00013995750448927017	0.0001397510211061452	0.00013939745631746082	0.00013923814815888894	0.00013914588136497693	0.0001390639005434418	0.00013902782615171766	0.00013869796281948892	0.00013853999546927472	0.00013848444817135557	0.00013816440810435722	0.00013809250520458295	0.0001376860650082702
0.9501533159152936	0.00015310794356799995	0.000141978177455247	0.000141851465892321	0.00014158627312543112	0.00014069371034025672	0.00014068145470253894	0.00014055372777342374	0.0001401298406517687	0.00014009311144793868	0.00014004707263130163	0.00013970219825346541	0.00013931821159567518	0.00013907420291552275	0.00013902658168864004	0.00013872628575832075	0.0001386831995887495	0.0001386332797767985	0.00013845192108367683	0.00013822030303890174	0.0001379136753796069	0.00013740087565077198	0.00013738600826814637	0.00013719511414319338	0.0001370981005095233	0.00013708071772120005	0.00013684188262585702	0.00013681397478412707	0.0001367234580716243	0.00013670844357661268	0.00013668288698712725	0.00013651834853838107	0.0001362469624015965	0.00013616568195530518	0.00013602593444870644	0.00013592726484544895	0.0001358337983473557	0.0001357864499551869	0.00013572230918090908	0.0001357052605974267	0.00013569342667485982	0.00013568600558803016	0.00013565918563751046	0.00013560151334091015	0.00013558152807278566	0.00013547806753493602	0.00013527883330722744	0.0001350277865837292	0.00013498153890923313	0.00013498140697125222
0.9501653411122468	0.00015010602004265525	0.00014531904446343015	0.00014416222267894563	0.00014416047585710614	0.00014388527670336298	0.00014377859558772042	0.00014373999292099238	0.00014358337717401454	0.0001432317833534873	0.00014282312548722118	0.00014280904193968432	0.00014279204100349835	0.00014234129755824149	0.00014200875110467512	0.00014186274849214435	0.00014184229603791444	0.00014174683747904046	0.00014133013804803747	0.00014124714919812496	0.00014117128869659568	0.00014108073051658488	0.00014104115736647394	0.00014077488869927252	0.00014069521254507977	0.0001405948733361445	0.00014053012716785978	0.00014028113917356882	0.0001402607152355251	0.00014016965927746158	0.00013994118291934737	0.00013993278980937586	0.00013986916422849022	0.0001398435309549044	0.00013975996893772583	0.00013971211431096272	0.00013955078552123964	0.00013928652101259802	0.0001392824307661151	0.00013925136309458943	0.00013914949668782526	0.00013908637956251802	0.0001390758615274808	0.00013900339562593908	0.00013863428571950326	0.00013850027961845998	0.0001383991911894846	0.0001383172828401586	0.00013830587006482704	0.00013829985516726007
0.9501702987614123	0.00015017289135217473	0.00014966675957250978	0.00014922569615176482	0.00014829081993087326	0.00014774883682576042	0.00014586238211573976	0.00014530754105161024	0.00014508684718839772	0.00014396542197658616	0.00014394544677195025	0.00014262349891892652	0.00014252874585603392	0.00014241286543546937	0.00014203822662316754	0.00014192267275612433	0.00014176558537431732	0.00014160311205305167	0.00014158064089605108	0.00014136412405663982	0.00014129287865309085	0.0001412200166066404	0.00014111483246874334	0.00014103371154601478	0.00014092806882984944	0.00014092069832422725	0.00014054937501948038	0.0001405013862450479	0.0001404060263937753	0.0001403731685192528	0.00013933938032795407	0.00013931577263752914	0.00013898468760078502	0.0001388357322755166	0.00013880340354451378	0.00013852506413102888	0.00013837811798786642	0.00013832534931109179	0.0001382533041365641	0.00013792093367237364	0.00013776599749828233	0.00013776501039726026	0.00013749242000478582	0.00013748540384216106	0.0001374134712362118	0.00013714295739172618	0.0001369776525128703	0.00013660072541967446	0.00013633912718022663	0.00013633289945641318
0.9502376860020736	0.00016462449771594792	0.00015625059622997135	0.00015342484202920457	0.0001519173820777157	0.00015171573135008796	0.00014672226453493585	0.00014662975593817936	0.00014648640581508754	0.00014536259367918818	0.00014428797617207508	0.00014417944470065345	0.00014395857467703956	0.00014360506230892459	0.0001408768356135589	0.0001405366061508185	0.0001400286056282722	0.0001400286056282722	0.0001400286056282722	0.0001400286056282722	0.0001393614176799225	0.0001391318279150227	0.0001388633387937629	0.00013833355558287108	0.00013833101325075314	0.00013830565505205334	0.00013829377887609882	0.00013814877428463458	0.00013813985594976	0.00013766405086368418	0.0001374390837017691	0.00013714402255271183	0.00013660831888930562	0.00013658642846194413	0.00013649317533361154	0.00013629190777781722	0.00013593873631120512	0.00013537194264739855	0.0001353592313237253	0.00013518712009889962	0.0001351869661303498	0.00013511058875845792	0.00013501070206902772	0.0001350067712544261	0.000134556121224789	0.00013444007670429634	0.00013395553530084952	0.00013385449196963025	0.00013329672564824454	0.00013278402639195974
0.9505430981285846	0.00032597732427750293	0.00032564395033115077	0.0003255905097572786	0.0003255624349954331	0.00032462994658083265	0.000324001657165232	0.00032233871701359143	0.00032233871701359143	0.00032233871701359143	0.0002934943930045162	0.00016633034491770292	0.000165668834051025	0.00010076291682472167	0.00010071361530406644	0.00010069277744294756	0.0001006361648865624	0.0001006241208889984	0.00010062311119033724	0.00010062283820190144	0.00010062237188600894	0.0001006055213308149	0.00010059487829339788	0.00010059373585238631	0.00010059330665683604	0.00010059023578631435	0.00010058940834667152	0.00010058059441226767	0.00010057895331549252	0.0001005774209257552	0.00010057320833128724	0.00010057008804970141	0.00010056788713527948	0.000100558939530473	0.0001005421022497231	0.00010054107570753116	0.00010054052015313904	0.000100527196158443	0.00010051949701129028	0.00010051938298224095	0.00010051637416940886	0.00010051494437094029	0.00010051215010712359	0.00010050072848101462	0.00010049025051435345	0.00010047538040428431	0.00010046616687025214	0.00010046189083449871	0.0001004585907971122	0.000100450524165574
0.9507275035990216	0.00042834916414903336	0.0003973985754523221	0.00039706364957908796	0.0003970228115774912	0.0003969965934516295	0.000396079616175645	0.0003954568176523405	0.0003938356592116912	0.0003938356592116912	0.0003938356592116912	0.0003938356592116912	0.00018302378693274023	0.00018237112308152882	9.509793961070896e-05	9.503991148645586e-05	9.5028483335749e-05	9.496439500210442e-05	9.495568873372022e-05	9.49510302130361e-05	9.495081683217528e-05	9.494880840795107e-05	9.49339126265438e-05	9.492528591957021e-05	9.492440303155148e-05	9.492394628143564e-05	9.492344178179796e-05	9.491422117630964e-05	9.491067786639934e-05	9.490873317547487e-05	9.490808123777622e-05	9.489826787258528e-05	9.489680873139731e-05	9.4894886511085e-05	9.489181350334163e-05	9.487864715211474e-05	9.487477525001276e-05	9.487233833929188e-05	9.485564149239478e-05	9.485403131587669e-05	9.485155595550229e-05	9.484930718294412e-05	9.484650456981535e-05	9.484218352546678e-05	9.482612550332212e-05	9.48193516358088e-05	9.48100898972649e-05	9.480252228671574e-05	9.480038007582697e-05	9.479033272102535e-05
0.9505430981285846	0.00032597732427750293	0.00032564395033115077	0.0003255905097572785	0.0003255624349954331	0.00032462994658083265	0.000324001657165232	0.00032233871701359143	0.00032233871701359143	0.00032233871701359143	0.0002934943930045162	0.00016633034491770292	0.000165668834051025	0.00010076291682472167	0.00010071361530406644	0.00010069277744294756	0.0001006361648865624	0.0001006241208889984	0.00010062311119033724	0.00010062283820190144	0.00010062237188600894	0.0001006055213308149	0.00010059487829339788	0.00010059373585238631	0.00010059330665683604	0.00010059023578631434	0.00010058940834667152	0.00010058059441226766	0.00010057895331549252	0.0001005774209257552	0.00010057320833128724	0.00010057008804970141	0.00010056788713527948	0.00010055893953047296	0.0001005421022497231	0.00010054107570753116	0.000100540520153139	0.000100527196158443	0.00010051949701129028	0.00010051938298224095	0.00010051637416940886	0.00010051494437094029	0.00010051215010712359	0.0001005007284810146	0.00010049025051435345	0.00010047538040428431	0.00010046616687025214	0.00010046189083449868	0.0001004585907971122	0.000100450524165574
0.9505430981285846	0.00032597732427750293	0.00032564395033115066	0.0003255905097572785	0.0003255624349954331	0.0003246299465808326	0.000324001657165232	0.00032233871701359143	0.00032233871701359143	0.00032233871701359143	0.00029349439300451624	0.00016633034491770295	0.000165668834051025	0.00010076291682472167	0.00010071361530406644	0.00010069277744294756	0.0001006361648865624	0.0001006241208889984	0.00010062311119033724	0.00010062283820190144	0.00010062237188600893	0.0001006055213308149	0.00010059487829339788	0.00010059373585238628	0.00010059330665683604	0.00010059023578631434	0.00010058940834667152	0.00010058059441226766	0.00010057895331549252	0.0001005774209257552	0.00010057320833128724	0.00010057008804970141	0.00010056788713527948	0.00010055893953047296	0.0001005421022497231	0.00010054107570753116	0.000100540520153139	0.000100527196158443	0.00010051949701129028	0.00010051938298224095	0.00010051637416940886	0.00010051494437094029	0.00010051215010712359	0.0001005007284810146	0.00010049025051435345	0.00010047538040428431	0.00010046616687025214	0.00010046189083449868	0.0001004585907971122	0.000100450524165574
0.9505430981285846	0.00032597732427750293	0.00032564395033115066	0.0003255905097572785	0.0003255624349954331	0.0003246299465808326	0.000324001657165232	0.00032233871701359143	0.00032233871701359143	0.00032233871701359143	0.00029349439300451624	0.00016633034491770295	0.000165668834051025	0.00010076291682472167	0.00010071361530406644	0.00010069277744294756	0.00010063616488656236	0.0001006241208889984	0.00010062311119033724	0.00010062283820190144	0.00010062237188600893	0.0001006055213308149	0.00010059487829339788	0.00010059373585238628	0.00010059330665683604	0.00010059023578631434	0.00010058940834667152	0.00010058059441226766	0.00010057895331549252	0.0001005774209257552	0.00010057320833128724	0.00010057008804970141	0.00010056788713527948	0.00010055893953047296	0.0001005421022497231	0.00010054107570753116	0.000100540520153139	0.000100527196158443	0.00010051949701129028	0.00010051938298224095	0.00010051637416940886	0.00010051494437094029	0.00010051215010712359	0.0001005007284810146	0.00010049025051435345	0.00010047538040428431	0.00010046616687025214	0.00010046189083449868	0.0001004585907971122	0.000100450524165574
0.9502386370290584	0.00019609189121069708	0.0001925719736007741	0.0001918044214668761	0.00018900466735959092	0.0001888354180631135	0.00018431002531684284	0.00018395604584336866	0.0001833394648486146	0.00018264315670796417	0.00017979231742400412	0.00017898347211876438	0.00017867539928456433	0.00017814443042439335	0.00017796133774029656	0.00017746860378233139	0.00017583826239456535	0.00017580375045630993	0.00017553329545004023	0.00017471000256386252	0.00017451061761877132	0.00017370064220857432	0.00017369116409138627	0.0001736690196688599	0.00017319170227200092	0.00017318554105587894	0.00017224238261762145	0.00017169526365148224	0.00017092993754344444	0.00017036582013772963	0.0001701466371442265	0.00017010282789226035	0.00016974444908727878	0.00016740070986974873	0.00016627048216726094	0.00016624817389129863	0.00016606579704656332	0.00016602996909210237	0.00016573955195281674	0.00016329134975069543	0.000162167079320717	0.00016156958548433156	0.00016153750933559267	0.00016135462275140754	0.0001609515775438782	0.00015956311078675647	0.00015919246926640615	0.00015907295238306403	0.0001588235721266983	0.00015861131880009856
0.9509543800750484	0.0005593726737602784	0.0005587674760165244	0.0005587616262844237	0.0005122209979581767	0.0005121320486891757	0.00048327107921863866	0.0004804035059315993	0.0004804035059315993	0.0004804035059315993	0.0004804035059315993	0.00047930186704200304	0.000479184861137353	0.00020223340844629319	0.0002017582983923193	0.0001965617509528577	8.684595007336978e-05	8.67969959445965e-05	8.677484053928888e-05	8.672919933916818e-05	8.671685626252805e-05	8.669773868083292e-05	8.667742971090184e-05	8.667234083347012e-05	8.66695736992208e-05	8.666797759216487e-05	8.666061974105772e-05	8.665902502633413e-05	8.665612289155065e-05	8.665377195395578e-05	8.66489750422555e-05	8.664565291169949e-05	8.663616534015997e-05	8.66338058339748e-05	8.663352977924988e-05	8.662780112265259e-05	8.66242342867835e-05	8.661790345531188e-05	8.661758519368331e-05	8.661168657707619e-05	8.660786370287954e-05	8.660731362899936e-05	8.660662931454515e-05	8.659961589719636e-05	8.659717765532911e-05	8.658997330983166e-05	8.658526446901007e-05	8.658189895378252e-05	8.658063737114148e-05	8.657527092376997e-05
0.9505498087474632	0.00032926693360442715	0.00032637735526852313	0.00032637735526852313	0.00032637735526852313	0.0002972671452255373	0.00029718820112185977	0.0002761422109854336	0.00016829970569389748	0.00016765410802790852	0.0001344894000010509	0.00010188053631517503	0.00010183016109967867	0.00010180889206637046	0.00010175744642968324	0.00010174397108938033	0.00010174037184347262	0.00010173817486004446	0.00010173729834254677	0.00010172303149550495	0.00010172262390887434	0.0001017156376896748	0.00010171512730404229	0.0001017142432053862	0.00010170493466426883	0.00010170380979799256	0.00010169928508957936	0.00010169788808875789	0.00010169303459489244	0.0001016881683064543	0.00010168559886649505	0.00010168531774061209	0.00010167962660174956	0.00010165577194384207	0.00010165136817290307	0.00010165136605266429	0.00010164599675347065	0.0001016382185906568	0.00010163381664017026	0.00010163345751272106	0.00010163143766750184	0.0001016301836700296	0.000101618700481526	0.00010161031931184605	0.00010158894733005916	0.00010158245609404654	0.00010158122209436569	0.00010157346332826788	0.00010157041575614828	0.00010156791431697994
0.9512404149765956	0.0008750247671057945	0.00030721249542452536	0.00030712533173886603	0.00030708468937376316	0.0003070109034127135	0.0003065746495360833	0.0003058013928678956	0.000304376809623407	0.000304376809623407	0.000304376809623407	0.000304376809623407	0.0002761000398081922	0.0002557108443662092	0.00015822539257088453	0.00015760411309759863	0.0001533537675816986	9.675078375200257e-05	9.670619747489609e-05	9.668252492811071e-05	9.66333877011063e-05	9.661715927931466e-05	9.66133654691212e-05	9.661004337891179e-05	9.660986108069464e-05	9.660321210106917e-05	9.659468180449035e-05	9.659141133848324e-05	9.658973786138174e-05	9.658918663180351e-05	9.658430063178167e-05	9.657802642904482e-05	9.657587392313907e-05	9.657025841369182e-05	9.65691818150465e-05	9.656695941372476e-05	9.656439312212293e-05	9.656315634291425e-05	9.655566054521469e-05	9.653676438813754e-05	9.652696058266388e-05	9.652368803184496e-05	9.652279323404847e-05	9.651873552833576e-05	9.651276779821738e-05	9.651086148367603e-05	9.65081814437279e-05	9.650614629148769e-05	9.649183063640091e-05	9.648711960077584e-05
0.9507399547347304	0.0005209697383944988	0.000403360851654171	0.0004005553792365014	0.0004005553792365014	0.0004005553792365014	0.0004005553792365014	0.0003835086733120149	0.0003712371298360734	0.0001859582411749447	0.0001853382275254237	9.649481656510464e-05	9.643672382629317e-05	9.64238562293206e-05	9.636726096052663e-05	9.63544569583337e-05	9.635022163280595e-05	9.634621599623198e-05	9.63459060799347e-05	9.633234470727352e-05	9.63316696205352e-05	9.632717515381428e-05	9.632661834922424e-05	9.632411939645436e-05	9.631662753290711e-05	9.631484812219528e-05	9.630863402315577e-05	9.630333743331832e-05	9.630292789127056e-05	9.630127335794721e-05	9.63010984408409e-05	9.62965545102367e-05	9.629472265791346e-05	9.626813111488945e-05	9.626537046573738e-05	9.626503647818415e-05	9.625827117001269e-05	9.625585181534828e-05	9.62557510882178e-05	9.624488696516949e-05	9.624446468607054e-05	9.62389520053755e-05	9.622847533304524e-05	9.622712432411475e-05	9.622008097475313e-05	9.62061674758092e-05	9.620210800859814e-05	9.61968010063989e-05	9.619219594948152e-05	9.619017309031376e-05
0.9505498087474632	0.00032926693360442715	0.00032637735526852313	0.00032637735526852313	0.00032637735526852313	0.0002972671452255373	0.0002971882011218598	0.0002761422109854336	0.00016829970569389748	0.00016765410802790852	0.0001344894000010509	0.00010188053631517503	0.00010183016109967867	0.00010180889206637046	0.00010175744642968324	0.00010174397108938033	0.00010174037184347262	0.00010173817486004446	0.00010173729834254674	0.00010172303149550495	0.00010172262390887431	0.0001017156376896748	0.00010171512730404224	0.0001017142432053862	0.00010170493466426883	0.00010170380979799256	0.00010169928508957936	0.00010169788808875789	0.00010169303459489244	0.0001016881683064543	0.00010168559886649505	0.00010168531774061209	0.00010167962660174956	0.00010165577194384207	0.00010165136817290307	0.00010165136605266426	0.00010164599675347062	0.0001016382185906568	0.00010163381664017026	0.00010163345751272105	0.00010163143766750184	0.0001016301836700296	0.000101618700481526	0.00010161031931184605	0.00010158894733005916	0.00010158245609404654	0.00010158122209436569	0.00010157346332826788	0.00010157041575614828	0.00010156791431697994
0.9505498087474632	0.0003292669336044273	0.00032637735526852313	0.00032637735526852313	0.00032637735526852313	0.00029726714522553736	0.0002971882011218598	0.0002761422109854336	0.00016829970569389748	0.00016765410802790852	0.00013448940000105092	0.00010188053631517503	0.00010183016109967873	0.00010180889206637048	0.00010175744642968324	0.00010174397108938033	0.00010174037184347265	0.00010173817486004449	0.00010173729834254677	0.00010172303149550495	0.00010172262390887431	0.0001017156376896748	0.00010171512730404229	0.0001017142432053862	0.00010170493466426883	0.00010170380979799256	0.00010169928508957936	0.00010169788808875791	0.00010169303459489244	0.00010168816830645432	0.00010168559886649505	0.00010168531774061209	0.00010167962660174956	0.00010165577194384207	0.00010165136817290309	0.00010165136605266429	0.00010164599675347065	0.0001016382185906568	0.00010163381664017026	0.00010163345751272106	0.00010163143766750188	0.00010163018367002964	0.000101618700481526	0.00010161031931184609	0.00010158894733005916	0.00010158245609404655	0.00010158122209436569	0.00010157346332826788	0.00010157041575614828	0.00010156791431697995
0.9507395639145908	0.0004354553790946071	0.00040328921251331297	0.0004004490052698708	0.0004004490052698707	0.0004004490052698707	0.0004004490052698707	0.00038350867331201363	0.0003711465044093793	0.000185944299334283	0.00018531982331353647	0.00016438365051693878	9.65109507000829e-05	9.645263001027724e-05	9.644090809669355e-05	9.638349251260408e-05	9.636771258981103e-05	9.63627107318399e-05	9.636176254001741e-05	9.636122194666094e-05	9.63465077597562e-05	9.63447143544666e-05	9.633985021836472e-05	9.6339846234414e-05	9.633941897105674e-05	9.633126795572438e-05	9.632685166138004e-05	9.6324081285308e-05	9.632150825317388e-05	9.631680090862882e-05	9.631629513358724e-05	9.631504482406341e-05	9.631059144115079e-05	9.63088060939328e-05	9.628001329583204e-05	9.627897620852636e-05	9.627731809188424e-05	9.627332468118444e-05	9.627055458622606e-05	9.626892117724468e-05	9.62587749590162e-05	9.625627619210103e-05	9.625558788619532e-05	9.624251869877404e-05	9.623155259930764e-05	9.622128235887222e-05	9.621540889086828e-05	9.62069251631082e-05	9.620611610730936e-05	9.620015530648418e-05
0.9505498087474632	0.0003292669336044273	0.00032637735526852313	0.00032637735526852313	0.00032637735526852313	0.00029726714522553736	0.0002971882011218599	0.0002761422109854336	0.00016829970569389748	0.00016765410802790852	0.00013448940000105092	0.00010188053631517503	0.00010183016109967873	0.00010180889206637048	0.00010175744642968324	0.00010174397108938033	0.00010174037184347265	0.00010173817486004449	0.00010173729834254677	0.00010172303149550495	0.00010172262390887431	0.0001017156376896748	0.00010171512730404229	0.0001017142432053862	0.00010170493466426883	0.00010170380979799256	0.00010169928508957936	0.00010169788808875791	0.00010169303459489244	0.00010168816830645432	0.00010168559886649505	0.00010168531774061209	0.00010167962660174956	0.00010165577194384207	0.00010165136817290309	0.00010165136605266429	0.00010164599675347065	0.0001016382185906568	0.00010163381664017026	0.00010163345751272106	0.00010163143766750188	0.00010163018367002964	0.000101618700481526	0.00010161031931184609	0.00010158894733005916	0.00010158245609404655	0.00010158122209436569	0.00010157346332826788	0.00010157041575614828	0.00010156791431697995
0.9516617950833628	0.0009744227263617524	0.00020942381365845024	0.00020939969937890644	0.00020937642061548615	0.0002093682218443835	0.0002093321387185337	0.0002093050645869936	0.00020921071847148734	0.0002091673987536781	0.00020916510990696505	0.00020914765337213422	0.00020914658189836034	0.00020913616146299942	0.00020911827213045882	0.0002090732358416088	0.0002090603290666316	0.00020898615288627618	0.0002089289450584394	0.00020889693934928922	0.0002088730845932085	0.0002088711076823208	0.00020886595706226717	0.00020886316951650036	0.00020872390020509925	0.00020868272246063184	0.0002086774705685851	0.00020852652631763233	0.00020844416986733692	0.00020842732016701604	0.0002084129347026243	0.00020835243367199198	0.00020830198863230868	0.00020749692647100966	0.0002059667401232576	0.0002059667401232576	0.00017181839056996446	0.0001717645802859933	0.00017148109561496106	0.00017133712462863071	0.00015574347561110968	0.00012778251933674286	0.00012711407953775022	0.00012710509150831053	0.00012596602184264532	9.420560153371616e-05	9.41789423170191e-05	9.413422232010451e-05	9.409957136983756e-05	9.408391291361776e-05
0.9502126091574652	0.00019234736538464118	0.00018276031491409	0.0001819519895357615	0.0001815733043334693	0.00017947375017623852	0.00017944650481138734	0.00017492594322987732	0.00017407337411418935	0.00017229787243093524	0.00017205023905796893	0.0001711852736271382	0.0001707909252715674	0.0001704723416946344	0.00017030118766260543	0.00017023313563735155	0.00016886210664950415	0.00016582194226354431	0.00016576306009334578	0.00016572271834236867	0.00016495379272682463	0.00016425387122213174	0.00016335390997012478	0.0001630815923856161	0.00016176712925982517	0.0001615859517345759	0.00016152419789358742	0.00016038802655555539	0.00016037395357709538	0.00016029014795401232	0.00015985369970901453	0.00015947996306855892	0.00015833828464977218	0.00015745891631253504	0.00015703800762747775	0.00015620835049773158	0.00015609974631183358	0.00015577719874743302	0.00015574403977721674	0.0001552881244037662	0.00015515578008536127	0.0001548782877916888	0.00015465509276659873	0.0001543951677303696	0.0001542371580279955	0.00015351947583736565	0.00015337432649927189	0.0001531434596454047	0.00015309420507930282	0.00015294028294670766
0.9501668559828372	0.00014375041360480248	0.00014321466549360485	0.00014276655436790882	0.00014273565233089122	0.00014261668003263676	0.0001419559912458079	0.00014184179393508418	0.00014177919805490082	0.00014156936009228786	0.00013947708779355971	0.00013941452473501396	0.00013937163347662384	0.0001385715881764968	0.00013745784651032357	0.00013720812531967748	0.0001371986964977201	0.00013691921212451272	0.00013689956051759618	0.00013680326955579642	0.00013660010209631522	0.00013622947656798877	0.00013608636261182945	0.0001360782107940079	0.00013596348050347963	0.0001356970270442496	0.0001356498844742001	0.00013551197190540324	0.00013549683715336665	0.00013514518794583566	0.00013512138427704514	0.0001347949732481092	0.00013456552258730655	0.00013448460229254763	0.0001343519957190963	0.0001341940198152313	0.00013416333220327424	0.00013404211015912088	0.0001338986365330277	0.00013373828332410831	0.000133655899229867	0.0001336070729937757	0.00013337687524007659	0.00013300379568083993	0.00013296779507238377	0.00013293222943191628	0.00013250590262953147	0.0001324501640007624	0.00013235051162380568	0.0001322987627394886
0.950161540689286	0.0001436727079455068	0.0001435779418175633	0.00014268520706489036	0.00014265802754407893	0.00014219868131603596	0.00014201962850144686	0.00014170322354268414	0.00014093814618445024	0.00014024840334750545	0.0001395247704987005	0.00013922293181246008	0.00013865942613874502	0.00013817468491085153	0.0001380746078236787	0.0001380067148855096	0.0001379060377384996	0.0001377540633321386	0.0001375400892558874	0.00013733722261094882	0.00013686110054031097	0.0001368359892062857	0.00013669133886205816	0.00013666349597511227	0.00013664244719570562	0.00013661690872869634	0.0001366016499206365	0.00013652619108686585	0.00013650398229638898	0.00013628531308792225	0.00013621713082805848	0.00013605980814153344	0.00013601047768545946	0.00013596833531298572	0.00013591184671378752	0.00013589223248264943	0.00013575386887451797	0.0001353327016999648	0.00013519899265848872	0.00013515119634423866	0.00013506956161438922	0.00013488870593818508	0.00013481630772472266	0.0001347363243628381	0.00013472818428634248	0.00013463559375618162	0.00013460961864557498	0.00013451203812022094	0.00013443714263275657	0.0001342230279664505
0.9502544294214706	0.00018488792447494598	0.00018023754121539287	0.00017882086438308396	0.00017686387939868956	0.00017209633663051808	0.00016999035215106597	0.00016676567393624698	0.00016531511867969888	0.00016262989271086258	0.00016212959125537163	0.00016161620567647016	0.0001602249464726064	0.00016006331593449675	0.00016002077967803497	0.00015999873458336653	0.00015932647317659374	0.0001589559115421183	0.00015827029009672958	0.00015497792844308526	0.000154212154071761	0.00015393009420410403	0.00015281969547811244	0.000152579416682698	0.00015254179178405717	0.0001524376094668865	0.00015156673954187818	0.00015146728426799574	0.0001509030475593805	0.00015050003081782174	0.00015047781989300512	0.00015026272211948418	0.00014983295986986835	0.00014932112867780382	0.0001492956944178604	0.0001488956039964739	0.0001487318593068993	0.0001470875106175154	0.00014656151998125618	0.0001449205433568258	0.0001448753809332923	0.0001448673379068603	0.00014389655206318677	0.00014349789129471506	0.00014323388100238282	0.00014286393554573668	0.00014283682624814686	0.00014208681855237457	0.000141480941575768	0.0001410971641514223
0.950213263590604	0.0001606406235513355	0.00016029846921041107	0.00015962304510833318	0.0001570030237274843	0.00015594787095872135	0.00015554629092475356	0.00015495209908246167	0.00015364488032129528	0.0001533550461113071	0.00015272454128486269	0.000152387511657453	0.00015229504268793974	0.00015226888067939386	0.00015182753947565932	0.00015173125206962868	0.0001512026391261275	0.00015117343446162593	0.0001505964193286535	0.00015021449109108286	0.00015007410319033663	0.00014964747642468756	0.00014825329995379744	0.00014821920216505078	0.00014818834596298824	0.00014805392880969982	0.00014797846268170032	0.00014765518880055953	0.00014660271582127743	0.00014658017755589552	0.0001462297769472273	0.00014618202452557584	0.00014567603346055992	0.00014533089109990214	0.00014530514445494684	0.0001450975347983716	0.00014498340538946451	0.0001447041751774343	0.0001444728273899974	0.00014405410597561802	0.0001440303237398757	0.00014390849236598158	0.00014339825577856324	0.0001433559400202241	0.00014335376122836402	0.00014292677292145832	0.00014291271192734098	0.00014285949988319344	0.0001427127870857807	0.00014269327535002332
0.950162242476786	0.00014614908844961416	0.00014387238079772413	0.00014286218393411902	0.00014161058189190325	0.000141099273741853	0.0001409517954186857	0.00014039269508599558	0.00014006653338905742	0.00013944690559994976	0.00013897203227719338	0.0001389283924801033	0.0001386823575724753	0.0001384970713721491	0.0001381899608962749	0.00013818490601506524	0.00013804555538288074	0.00013778182926050034	0.00013765938208654932	0.0001376425427484288	0.00013732386491272476	0.00013715603112309698	0.00013710274422471699	0.00013709481602126723	0.00013677202760451368	0.00013648131853329123	0.00013646843193872784	0.0001362259669727923	0.00013619764958832325	0.00013588407965238225	0.00013567334629467393	0.00013566114904289253	0.0001355700006842541	0.00013539842039597054	0.0001353973230629966	0.00013531105687548438	0.00013528312978501754	0.00013523588678972912	0.00013523560360490452	0.00013521007303510878	0.0001351742317638819	0.0001350787330374795	0.0001350106040078671	0.00013482015462008392	0.00013477973752171651	0.00013448597098763602	0.00013447843954186758	0.00013435761962134562	0.00013434728047092184	0.00013428508703381656
0.9501476462006512	0.00013888387544791755	0.00013794842361336353	0.00013788508672788334	0.00013763086961307894	0.00013756836562628022	0.00013635319479540005	0.00013631157596916572	0.00013572725086429397	0.00013559620934036398	0.00013539103808453084	0.0001349563627592685	0.00013480262327341045	0.00013464337126359175	0.00013454225471437012	0.00013442603369326315	0.00013442008227186996	0.00013434087645223212	0.00013433437291084492	0.00013429419610717192	0.00013426882003443456	0.00013411149517542813	0.0001340910009939095	0.00013407745218740698	0.00013398328895715178	0.00013391046102414022	0.0001338608366501853	0.00013374665196239644	0.00013356618380563602	0.0001335192382702469	0.00013347360361975818	0.00013342578822593578	0.00013310926945714276	0.00013310356462863768	0.0001329863053823084	0.00013296588895260236	0.0001328338392975147	0.00013282977343711015	0.00013281102233277266	0.000132783347908092	0.00013275581766561948	0.00013274983462022996	0.00013270264445141026	0.00013245112802200018	0.00013243223713044842	0.000132252429688936	0.00013224484217212783	0.00013208185374028621	0.00013208002686046169	0.0001319575386611063
0.9505653314301216	0.00033748156390379507	0.00017300261349253383	0.00017234126951786984	0.00016807381413376488	0.00010474217558530956	0.0001046892677819416	0.00010467074232586674	0.00010461228782668682	0.00010459946722908632	0.00010459919299129922	0.00010459459300155164	0.00010459448174598697	0.00010457777411012114	0.000104575910429225	0.00010457078967916724	0.00010457010525941556	0.00010456824414806523	0.0001045658779295676	0.00010455770045654258	0.00010455517006964259	0.00010455422808903482	0.00010454828261353593	0.00010454365417946664	0.00010454208687017832	0.00010453926077954846	0.00010453555000812237	0.000104515346744538	0.00010451176861620084	0.00010451036385109076	0.00010449932128678292	0.00010449731817986004	0.0001044939520914328	0.00010449060997577208	0.00010448928649227327	0.00010448240880995574	0.00010446916769436247	0.00010446417345570369	0.00010443987598597485	0.00010443897715328065	0.0001044370169278704	0.00010443412474281116	0.00010442463771855147	0.00010442299727585452	0.0001044159457957237	0.00010441328031633055	0.0001044109968429886	0.00010440975681505305	0.00010440359200650654	0.00010440128620022188
0.9501738400917744	0.00016436314851530715	0.00015538353179811568	0.00015097244485650168	0.0001496723936745481	0.0001494024094686621	0.00014936374087880556	0.00014814334438556872	0.00014710023398151656	0.0001463687213388729	0.00014563237512470268	0.00014563102670781612	0.0001452960729150001	0.00014518652302383196	0.00014429565973355589	0.00014381444152398182	0.00014380235151766798	0.00014362300908267266	0.00014354417771940777	0.00014295254389584374	0.0001425924283039836	0.00014244337030942342	0.00014210235064895357	0.00014191290217210992	0.00014186672869398258	0.00014183754269246732	0.00014152795537912018	0.00014147597229068154	0.00014116513141137335	0.00014083172756181001	0.000140544604985725	0.0001404019936364041	0.00014030088234020602	0.00013985270051714873	0.0001396596090704589	0.0001396395827697205	0.0001394332281222465	0.00013940108095794344	0.00013916784692626422	0.00013916209602924938	0.00013912048636348235	0.00013909882924571128	0.00013883507303274136	0.00013834870126145358	0.00013807235269613116	0.00013800407655808428	0.00013799629125676796	0.00013789080261995959	0.00013786622921048146	0.00013742192492219597
0.9501789084786664	0.000169473321515527	0.0001571403558464001	0.00015693405573334498	0.0001559168497345803	0.00015587060489381148	0.00015191396185900043	0.00014959415831947666	0.00014762194906710224	0.00014760401876212287	0.00014720696025071853	0.00014718089670322454	0.0001470672987483688	0.0001463090836924896	0.00014629339920876506	0.00014629275944362928	0.00014594788852246335	0.00014541094131150352	0.00014533640380019858	0.00014509035950020923	0.0001450247927512663	0.00014416257591811418	0.00014316873377119658	0.00014308230299203746	0.0001430557505127324	0.0001424609076226325	0.00014219717161242682	0.00014216767118745662	0.00014214827982945812	0.00014208688857740914	0.00014208058082311586	0.0001419015760395692	0.00014182835439478046	0.00014178660413393935	0.00014157531219341146	0.000141500107676794	0.0001409611102797051	0.00014090152734707638	0.00014084266694042557	0.00014037489742902028	0.00014035207279649512	0.00014017434724316054	0.00014016095885400703	0.00013991273893255028	0.00013977093223065714	0.00013972382532111122	0.00013968653728397654	0.00013956705744782457	0.00013899186177986512	0.00013881448125633902
0.9501599216326468	0.00014610383256474438	0.00014536525461291585	0.00014515351703911679	0.00014392016178862738	0.00014353585681473846	0.00014328690927254082	0.00014294366301165578	0.00014270712897617656	0.00014270454141870786	0.00014257195684977782	0.0001424183380663652	0.00014238512262179493	0.00014175484377253436	0.00014153833941721666	0.00014149732181217758	0.00014149364330140625	0.0001413744870837466	0.0001411045996648511	0.00014108718469842845	0.00014106505772497888	0.00014092430086330257	0.000140801578838277	0.00014075059384555162	0.00014073781836044483	0.00014063976033334361	0.00014052363638670997	0.00014050477139133038	0.00014048704458066065	0.0001403151337031002	0.0001402550669093094	0.00014025124101051386	0.00014009878180962806	0.0001400546044698591	0.00013993786928689385	0.00013988837345259162	0.00013961562573477462	0.00013960751462568352	0.00013943714093385455	0.0001391861279683275	0.00013918306457350586	0.00013912520912538222	0.00013903107072964305	0.00013902074969600033	0.0001388177248378489	0.00013850848512342163	0.00013846710477380983	0.00013846582636845985	0.00013826093675408592	0.00013818992239792994
0.9501778886276052	0.00015792366613445806	0.00015660300934722062	0.0001540928493767375	0.00015385715695465075	0.00015240307670320058	0.00015138513750889883	0.00015072132945100295	0.00015001945853716574	0.00014986178925979743	0.00014970941751774416	0.0001494442877792124	0.00014930126725383786	0.00014921039524890117	0.00014910007947174203	0.00014875351393853507	0.0001477163154335501	0.00014770549620528707	0.00014770236960813803	0.00014765693426940877	0.00014764913525684467	0.0001474447654337434	0.00014740643017235232	0.00014731698947198336	0.00014695718451601756	0.0001467669180403889	0.00014673618307887114	0.00014669893645586919	0.0001464559421677952	0.00014613501376408312	0.00014599712884254048	0.00014595966280250212	0.00014554403386345336	0.00014545426526212506	0.00014541150241832742	0.00014521664169677237	0.0001452142669351769	0.0001451233621779896	0.000145013631809169	0.0001449483561928771	0.00014494274012610549	0.00014479078936907512	0.00014468304911157068	0.00014422959685339866	0.00014369980314815143	0.00014363502699582187	0.0001434367583267375	0.0001429539245093106	0.00014201376962951517	0.0001417817479121887
0.9501718865635492	0.00014805500098887193	0.00014718939934312182	0.00014679145294357675	0.0001461260692598544	0.00014610925041862868	0.0001440582773077423	0.00014378220362231382	0.000143052603402866	0.00014213771448602676	0.0001419834103400815	0.00014151364116418396	0.00014062889561957659	0.00014007414743969412	0.00013962171460568074	0.00013956969493617708	0.00013956668140989808	0.00013937541545338056	0.00013903334534048965	0.0001389926495701024	0.0001387880167923363	0.0001382801533202979	0.00013814078275608584	0.000138133801514523	0.00013811975083910543	0.00013790286266978	0.00013787088681638566	0.0001378212648272118	0.00013778702997738353	0.00013774535132791787	0.00013689922938993476	0.0001367803744815462	0.00013671199705454065	0.00013645465969551422	0.00013632646784046652	0.000136307414800727	0.00013628813808957158	0.00013622287002080407	0.00013617712762541346	0.00013613819371304504	0.00013603332337257753	0.0001360063285650839	0.00013598404767802084	0.00013595437681921467	0.00013581340440020243	0.00013563380687723096	0.00013510194077718678	0.00013508472284365838	0.00013497246364246982	0.0001347013067688607
0.9501658728081228	0.0001560650290854625	0.00015509609356820228	0.00015382725898211724	0.0001537998727558458	0.00015365769249760242	0.00015323170693093844	0.0001528176116148279	0.00015254605907849463	0.00015223436507830313	0.0001519724970389987	0.00015179862928178334	0.00014970338704047012	0.00014955484482686063	0.00014954309089918597	0.00014952625284775622	0.00014921790686559156	0.00014893496625901655	0.0001484698252520386	0.0001481758885791295	0.00014809325473578102	0.00014792123356733864	0.0001475689882394087	0.00014737386354352598	0.0001473090407409204	0.0001469104827239758	0.00014667451303448532	0.00014663086623074251	0.0001464856617172011	0.00014647447280989598	0.00014621161137547522	0.00014620125425594802	0.0001461696066402179	0.00014604319516737404	0.00014604086946988433	0.00014572495324147267	0.00014572397054447706	0.00014569743570732883	0.00014550541649030715	0.00014526622539635136	0.00014503078342254451	0.00014498690126010281	0.00014495640747349254	0.00014452716165254926	0.00014435545440096999	0.00014398158102239188	0.00014386876535083624	0.0001435437539995295	0.00014350932101372748	0.00014333008013001775
0.950168659571386	0.00014836293064919174	0.0001473088106308022	0.0001471894711038585	0.00014659073642615057	0.00014652719825467892	0.00014622118342833083	0.00014584770516029891	0.00014525648181318618	0.00014509199305985613	0.0001445706555855887	0.00014447565692266912	0.0001444042324360403	0.00014430332729190953	0.00014429522471197132	0.00014412202379290927	0.00014408828149656334	0.00014402355528333232	0.0001436039106800079	0.0001432420706426185	0.0001430909074604679	0.00014306181058483365	0.00014304510506371569	0.00014255181605731765	0.00014246291507764898	0.00014234702046827318	0.00014233353224466516	0.00014207792273283364	0.00014189876913242748	0.00014183774133386142	0.00014181867367923535	0.00014147591184744131	0.00014146861465725143	0.00014120159732611338	0.000141045541454628	0.00014098179050639432	0.00014084451825519692	0.00014072774608849374	0.00014050131113396068	0.000140490351273349	0.0001403810123077515	0.00014033381687016504	0.00014009872426895708	0.00014003591802614522	0.00013994115487394858	0.0001395951049892192	0.00013947679540652055	0.00013941308360356107	0.00013921704445086936	0.00013917110489911847
0.9501778305544382	0.00014732029243212929	0.0001458383579341817	0.00014305169567560962	0.00014229888967972872	0.00014157026475408103	0.00014044328242761574	0.0001403380316951703	0.00014033649484150633	0.00013965419454654537	0.00013950492449976208	0.00013938967621033888	0.00013931724692943715	0.00013879922534895068	0.0001385754945359475	0.00013838860598093568	0.0001383269809061196	0.0001382051297616692	0.00013806463986038456	0.00013806335784797346	0.00013805230504518822	0.00013784628331855827	0.00013776362944699981	0.00013767695712225132	0.00013717913092324837	0.000136941211882835	0.00013690670304851847	0.00013683226542614112	0.00013638175853657368	0.00013626451162189143	0.0001361996857584166	0.00013607390174386232	0.00013606417198213104	0.00013592101794179597	0.00013585333419180958	0.00013543849672724808	0.00013541918814633015	0.00013532741317673772	0.00013528171623106405	0.00013522334089542936	0.00013489554071908003	0.00013461995303058348	0.0001343173682948894	0.00013425280221460352	0.00013417769626634043	0.0001341735245394783	0.00013407393998207264	0.0001336969304328601	0.00013344112594122372	0.00013302295763825082
0.9501873414673864	0.00015808279378107067	0.0001569645114577135	0.00015660863249831048	0.0001562771731532461	0.00015601566669278823	0.00015585373132461235	0.00015579431055409766	0.00015577144514779208	0.00015436517072197527	0.00015431554256538978	0.00015243639367974672	0.00015176917934468215	0.00015173665364171874	0.0001493302538326703	0.00014914984885177558	0.00014848204836521542	0.00014834197448283028	0.00014818201314896823	0.0001469564384306814	0.00014685678645732258	0.00014658374255018818	0.00014551217892729636	0.00014548968364197544	0.0001454595302704485	0.00014545379609078501	0.00014538332116801884	0.00014507046241606208	0.00014500308013391962	0.0001444241659183726	0.00014423069889469198	0.00014408112369574826	0.00014400766894427162	0.00014391918129334462	0.00014362086394720678	0.00014342991090454153	0.00014338630463382336	0.00014329581306541894	0.00014320195570376832	0.00014318568080768436	0.00014294780364729117	0.0001427870284243021	0.00014248901408277042	0.00014243134283162132	0.00014235848708258846	0.00014234335847872562	0.0001410274566526047	0.0001409984191682089	0.00014066267682794924	0.00014014629997705558
0.9501634932108664	0.00014584204527202252	0.00014557895791376244	0.00014374115171360827	0.00014352367490304892	0.0001433865334988594	0.00014319970357788903	0.0001421733383386646	0.00014090374733154534	0.00013808110826973646	0.0001380128097016377	0.00013794856149167806	0.00013767966554617195	0.00013754722607736754	0.00013707002701043272	0.0001370442594645487	0.0001370352871733122	0.00013647679417609155	0.0001359496949029828	0.00013586337612221948	0.00013551048253100371	0.0001354128350866755	0.00013537024952827218	0.0001352675439242816	0.00013513766435074384	0.00013450445488312417	0.00013415280173898216	0.00013406322915894848	0.00013400544687775822	0.0001338306949702218	0.00013348174369834685	0.00013332209995464098	0.00013318205278977128	0.0001329770060547513	0.00013250485370748375	0.00013248997808546512	0.00013232853474300131	0.00013226249420610108	0.00013207786452241492	0.0001320406226580328	0.00013176716935019438	0.00013167226691244006	0.00013163690824484226	0.00013162202387997002	0.00013161735846654968	0.00013160891782363103	0.00013150922368957658	0.00013136799322192654	0.00013129634186900198	0.0001312892665541532
0.9501494113292108	0.00014746962464519116	0.000146150482957987	0.00014597741235741852	0.00014534074914095415	0.00014487390417291637	0.00014472887288403862	0.00014437220221064418	0.0001424540863214185	0.00014218045383118454	0.00014195680523853058	0.0001412291881977031	0.000141173975794652	0.00014112156218761584	0.0001411121944240475	0.00014079068561426579	0.00014074734138013606	0.00014041001868386434	0.00013973319473757298	0.000139616792459605	0.00013947334988268918	0.000138813453541892	0.00013865857562975778	0.00013855121686922716	0.00013840710316065266	0.00013824081834114943	0.00013804294842196158	0.0001379538290419464	0.00013784851410736997	0.00013781802696648132	0.0001376642822242181	0.00013731628881951543	0.00013703079851808762	0.00013702430989898413	0.0001369323352221945	0.000136788302171876	0.00013676182603496984	0.00013676050869533307	0.0001367359029810664	0.00013657157132054842	0.00013650542920258892	0.00013648275110130935	0.00013622218732993414	0.00013620307759006512	0.00013592829406214118	0.00013583739738917482	0.00013581257904077263	0.0001357752710558586	0.0001357357685574401	0.00013562536820883083
0.9501621481013433	0.00015803573096606	0.00015733926369607034	0.0001561942813754821	0.0001561513473274734	0.00015453390728614716	0.000154213395003601	0.00015404433592792902	0.00015400407405969375	0.00015383364477320908	0.0001538228015959954	0.00015330911998646878	0.00015236665180317054	0.00015223866714072113	0.0001514118813212109	0.0001514041013090743	0.00015140252683647118	0.00015036369119947213	0.000150295397581847	0.0001502595688998144	0.00014990839079767772	0.00014990787131509276	0.00014973622170865236	0.00014958087820869862	0.00014945672202598402	0.0001494061386864801	0.0001493451124240485	0.00014898085333163235	0.00014864633802338896	0.00014848967248626738	0.00014845944077716228	0.00014842802324450274	0.00014826700134008535	0.00014774816300960815	0.00014737395144051254	0.00014724210656749963	0.00014685499865842866	0.0001465453220044108	0.00014632234861262656	0.0001463084828768347	0.00014613643848287902	0.00014579796591063018	0.00014553239763107558	0.00014545310792961322	0.00014506330513102544	0.00014479588920431443	0.00014473739166560152	0.00014444334679277856	0.0001443213660026681	0.00014425027199805625
0.9501643229925114	0.00013980904775355137	0.0001388395138234772	0.00013874650335824338	0.00013848413738594165	0.00013847417559928474	0.00013834875020836643	0.00013815249687315124	0.00013809911812323809	0.00013780897933194394	0.00013775960506508855	0.00013769047239265645	0.00013753179626463865	0.00013741028082371435	0.0001368056367591493	0.00013666521090923306	0.00013651809833741297	0.00013616756151893327	0.00013608895032773518	0.00013586256510568842	0.00013585307006492672	0.0001358238619490773	0.00013582188585624193	0.00013552708699883075	0.00013545979810081047	0.00013545444651092678	0.00013536542820791547	0.00013534707906770387	0.00013534640116772073	0.00013527517919081374	0.00013491099007443457	0.00013477081746781142	0.00013465017459509573	0.00013435707413549122	0.00013434629515480295	0.00013421359635765529	0.00013421134446076622	0.00013413820894685503	0.00013399198130324764	0.00013374367437766067	0.00013374343312029126	0.0001336483169451729	0.00013355504197703038	0.00013353113319834498	0.00013340787179538089	0.0001333742045362891	0.00013331593761498514	0.00013327749257751245	0.00013318335699296103	0.00013303735130883198
0.950151263789672	0.00014189334071062085	0.00014116053998301065	0.0001402446181708125	0.00014024227151442672	0.00013911272947372794	0.00013904816569164618	0.00013895064630850445	0.00013770065254672264	0.00013729174043545275	0.00013652524986680324	0.00013601700967999752	0.00013591798113976467	0.00013590849615221728	0.00013578571121882927	0.00013570478793304327	0.00013560912775147313	0.00013541425277390263	0.00013538370127567454	0.00013537065896688513	0.00013523497766625137	0.00013493229157129246	0.0001349117636663224	0.0001348962152911661	0.00013484978163288074	0.00013482419599764042	0.00013452053447096226	0.00013447633169921862	0.00013444065845705426	0.00013443651725033378	0.00013435447374668548	0.00013406286320438292	0.00013393519427876908	0.00013391914893710018	0.0001337376628971862	0.00013369200249681065	0.0001336533531937593	0.00013364945364678798	0.00013357618908736268	0.00013346103210715502	0.00013329592840281566	0.0001332358990561148	0.00013265875846690583	0.00013264697662403063	0.00013263424199041741	0.00013255702827735528	0.000132490294193505	0.00013237459470783928	0.0001321418712120256	0.00013201959417141786
0.9501571016959768	0.00014988441518796368	0.00014611821203516304	0.0001448215320916801	0.00014429550618831003	0.00014378377921016766	0.0001435110823891423	0.000143009771904615	0.00014296679216790756	0.00014293247510988204	0.00014286477329051835	0.00014283658096197517	0.00014278325973520243	0.00014244430251307745	0.00014243708221641684	0.0001423272907774423	0.00014149561251226606	0.00014137212583794219	0.00014089566343023708	0.00014078094161611062	0.00014071219894991056	0.00014053134217946255	0.0001405110792807876	0.00014033622155055025	0.00014014827685033263	0.0001398374826477395	0.00013975537414981135	0.00013912526608102514	0.00013865712602293377	0.00013862945167606664	0.00013861684585423818	0.00013847140247658614	0.00013829610723945253	0.0001380260055596411	0.0001379699597518874	0.00013792573446041984	0.00013785717476281234	0.00013778526108964312	0.00013777433426096774	0.00013767667034109523	0.00013753459061734266	0.00013731658978810904	0.0001373026601421267	0.0001372897836756416	0.00013727637649262698	0.0001371963852105002	0.00013698426637866033	0.0001369648030546906	0.00013680755972469828	0.00013666790736142963
0.9501635140830196	0.0001635282917695978	0.0001635163686681099	0.00016253363019695744	0.00015669216481736852	0.00015611330103156398	0.0001559419154142374	0.0001540842887245347	0.00015406554288935017	0.00015373048759849466	0.00015311887137039117	0.00015281220729818076	0.00015192774683980633	0.00015190435017371724	0.0001518837555630163	0.00015165052754391708	0.00015135890375915948	0.00015089889489842167	0.00015056866687021499	0.00015042247466171612	0.000150399673313824	0.00015035060299193386	0.00015034316039857248	0.00015007015291782454	0.00015002891522755137	0.00014996898465364418	0.00014969213239544193	0.00014960976091759929	0.00014954020367770953	0.00014948320105626886	0.00014943068204918334	0.00014942998205396744	0.0001492903549050383	0.00014919027432933076	0.00014906853281422848	0.00014902745249299087	0.00014897722547329938	0.00014892768268418667	0.00014889467818985134	0.00014870996113068078	0.00014870654933748004	0.00014856922464536623	0.000148536785526049	0.00014853538266064898	0.0001483419474122923	0.00014757986498561984	0.00014755480808671968	0.00014754086925649774	0.00014715068607190613	0.00014685726880217325
0.9501640839072626	0.0001544484828076577	0.00014643338082653086	0.0001462229640632885	0.000146100131434395	0.00014582945286545332	0.0001453002844853307	0.00014454644797454115	0.00014453239618456492	0.00014418088172078286	0.00014393579117050474	0.00014375796715626097	0.00014320136484191834	0.00014301809162208459	0.00014301659749402337	0.00014286050652956373	0.00014280722209487328	0.00014213379176970236	0.00014158263725544374	0.00014116502357899526	0.00014107885657444882	0.00014091665165159574	0.00014068846295774428	0.00014055086637204764	0.00014050874233024409	0.00014037337485011154	0.00014036396745499614	0.00014023332898033126	0.00014017425217353392	0.0001401107736108525	0.00013990810956769943	0.00013988498774131737	0.00013985638235461373	0.00013965377690226127	0.0001392037948873209	0.00013916263261350216	0.00013908195824379743	0.00013901456610315426	0.00013899840215615802	0.00013893228868526556	0.00013879264497697208	0.00013856418790566334	0.00013848701830277901	0.00013835570331340876	0.00013833048642174168	0.0001382613544429986	0.0001382287233050651	0.00013818115048766828	0.00013812909547716542	0.00013790955916670382
0.950176364628582	0.00016701979112106042	0.000149332478408462	0.00014913851633495677	0.00014770084586210295	0.0001476486974246128	0.00014761394672893927	0.00014736423691101384	0.00014597677687813417	0.0001448790739368109	0.00014398900231778943	0.0001439810123621329	0.00014245044066332662	0.0001423450066936868	0.00014228423047233732	0.00014218346003901268	0.00014181044223618092	0.00014165936887219408	0.0001411624183530253	0.00014106638995963332	0.00014065648079139757	0.00014048776883117262	0.0001403066023062068	0.0001398921701572229	0.00013971248401723954	0.000139705760719098	0.0001395130031575339	0.00013944105775881755	0.00013830571675414578	0.00013822201446049857	0.0001379536129854003	0.00013790261591222446	0.0001375036688784363	0.0001372997884914927	0.00013722897294878632	0.00013709456593477066	0.00013708028665754686	0.00013700308034180687	0.0001368163618801615	0.00013669433348723037	0.00013668020741213892	0.00013662943795200678	0.00013656277521507395	0.00013610425173042802	0.00013598305565508384	0.00013588433363398702	0.000135690616177956	0.00013563329583262684	0.00013560306443805665	0.0001353618317402585
0.950205563170794	0.00016764790898678674	0.00016102370240393744	0.00015989783058859914	0.00015975205876341567	0.00015821381581742982	0.00015689133392158704	0.0001568336599221777	0.00015658994760931103	0.0001564392801105178	0.00015610374196451288	0.0001557973624412319	0.00015487181219997305	0.00015478222887501755	0.0001540871022344107	0.00015347085539696182	0.00015342911263433929	0.00015340722067125792	0.00015304078201223233	0.00015301340203329738	0.00015272801307850874	0.0001524805840380796	0.00015223199909749643	0.00015197553155162186	0.000151792954700251	0.0001516142794140827	0.0001515899443871896	0.00015153024830729384	0.00015135525434884598	0.00015116538842857656	0.00015115492301405266	0.000150713172475801	0.00015050585066313037	0.00015018181094980608	0.00014994285199078182	0.00014980559354728457	0.00014978392511149597	0.00014955645690314676	0.00014921164968138189	0.00014882703383671162	0.0001481087662128752	0.0001478629328419241	0.00014783725137561604	0.0001477874504854123	0.00014748679148634668	0.00014746625251462652	0.00014740917689623362	0.00014720462778278334	0.00014719260002423162	0.00014713321333981478
0.9501748640725862	0.00015793187655810444	0.00015759002956197067	0.00015703377442030056	0.0001562395322752442	0.00015544784811332408	0.00015491880976646721	0.00015393541909818707	0.0001537081638489665	0.00015305956380258905	0.00015273638249409453	0.0001518957492378452	0.00015165451206147854	0.00015044550424293772	0.00015034575234568214	0.00015032933953373955	0.00014978032452365444	0.00014958954697226172	0.00014930365691226156	0.00014923304445159895	0.0001492003823599593	0.0001491125632933693	0.000149062861462069	0.0001490124654377346	0.00014866074308830622	0.0001476566388868654	0.0001473782598869703	0.00014720526476704151	0.00014669393229815267	0.00014629150640749417	0.0001462424209887765	0.00014617864526093427	0.0001461163071437461	0.00014582630228867293	0.00014575662348413732	0.00014507335914047342	0.00014499869061671176	0.00014494934078011922	0.00014474595826255337	0.00014471542790731544	0.00014471414676674337	0.00014414991737275344	0.00014399664441678816	0.00014398051899667678	0.00014389787978497895	0.0001438462818989779	0.00014361619693920193	0.00014353140513886223	0.00014337985369664556	0.00014327573369412854
0.9501616445630302	0.00015784071884096334	0.00015741331038998546	0.00015611076394584552	0.00015560192555872163	0.00015545704989572426	0.00015516295182472413	0.00015448410663213252	0.00015430780645234472	0.0001537218543919689	0.00015340700792162287	0.00015318682628791483	0.00015290242234177533	0.0001527956909934904	0.00015245248040293962	0.0001523482660035429	0.00015181986107179162	0.0001510546712288738	0.00015092713270375627	0.00015038329407423363	0.00014954298004339153	0.00014937143988872782	0.00014929502155528604	0.00014891856368551734	0.0001485207128906099	0.00014848069211851066	0.00014836830914383468	0.00014826537834663635	0.00014804182269410011	0.00014761586178403755	0.00014740486047856212	0.00014735519587633547	0.00014618168698364958	0.00014556762683687043	0.00014548519365419342	0.00014542295352132836	0.00014541216682818656	0.0001453951062335635	0.00014500103056371992	0.00014488893266508332	0.00014406453851348522	0.00014396153672014862	0.0001437348450304211	0.00014367504906084147	0.00014361984749041318	0.0001434985196929579	0.00014298914027180992	0.00014248300968046379	0.00014163792018437337	0.0001412885633884388
0.950160467485085	0.00015397222232868232	0.0001518145768928101	0.00015172675349681378	0.00015163831430237018	0.00015046040475691174	0.00015006438927663566	0.00014983405478368277	0.00014982223548044217	0.00014976577904028302	0.0001497474505298789	0.00014971222457315625	0.00014963013456362895	0.0001492001903157026	0.0001491515705099745	0.00014894346381423345	0.00014883353779335658	0.00014866565584090364	0.00014854351504954412	0.00014840275805493586	0.0001481592938170151	0.00014787855560961249	0.00014763825149998754	0.00014757939291034212	0.00014746857064828754	0.0001474064298922389	0.00014732039513281066	0.00014725683810349742	0.0001471112835643782	0.0001470854499930807	0.00014674493623371228	0.00014662002706156285	0.0001465777936487669	0.0001464266610860504	0.00014642206169432687	0.0001464129706231125	0.00014641008112357062	0.00014626269599403796	0.0001461191459994543	0.00014609151527754589	0.00014599377479121464	0.0001455567353327938	0.00014523314354266897	0.00014506460816886608	0.00014497266794389688	0.00014495149961366418	0.00014478772559220596	0.00014467218315246394	0.00014449476603040082	0.00014440953639541316
0.9501616971274928	0.0001429984700188594	0.00014013593629770858	0.00014007915579811384	0.0001400082068419556	0.0001396198674743529	0.0001393842623332769	0.00013863005890638592	0.00013853770327420256	0.00013835267168734312	0.00013779073906492405	0.00013773329913913378	0.00013765629231071656	0.00013757048157005518	0.00013747687702728192	0.00013688152751905954	0.00013666748906988868	0.00013651961964970778	0.00013641568948070552	0.00013636611716419896	0.0001363497311287931	0.0001362966457398691	0.00013626126455941896	0.00013609348275738832	0.0001354910230258039	0.00013537967195544504	0.00013499317216138026	0.00013488391718418006	0.00013480430342242228	0.000134781081311107	0.000134666311282754	0.00013462786367878497	0.00013457210369741455	0.00013433747190095112	0.00013430932832366284	0.00013430388496603446	0.0001342322229484054	0.00013422412177016202	0.00013421690508821799	0.00013418553459503866	0.00013416858806620277	0.0001341238225149241	0.00013410876044658764	0.00013394521776160986	0.00013391138647822468	0.00013389815560801863	0.00013389125252641742	0.00013380101428167414	0.00013379837529031027	0.00013371937796617583
0.950158584447878	0.00014265088905955	0.00014246461414163246	0.00014184748713035332	0.00014129272873527162	0.00014124112187108485	0.00014116540715587505	0.0001401130233146516	0.0001401015116206623	0.00013959549684651945	0.00013912971910971667	0.00013905701524260654	0.00013879366123744223	0.00013871964233471722	0.00013871090167437598	0.00013808976626530879	0.00013808467674133635	0.00013803100264420698	0.00013782385895451786	0.0001376717296578893	0.00013764295340391462	0.00013759399392488858	0.00013675074072580238	0.0001366274099904771	0.00013661814163329035	0.00013652438390032078	0.00013639316953592052	0.00013628145938292062	0.00013626711760254457	0.0001360531190397125	0.00013601612704549623	0.0001357879306391856	0.00013576463093746134	0.0001356403231738563	0.00013557179351102056	0.00013546923582108132	0.00013542883720424033	0.0001352755728906136	0.0001351903510854955	0.00013517018972385712	0.00013513170283075727	0.000135122592632435	0.00013510865969061235	0.00013507528366962763	0.00013507222646553385	0.00013496141279549528	0.00013489682496445942	0.00013475637034881114	0.00013472422405276453	0.0001347197038185441
0.9501533474118552	0.00014132561185746197	0.00014067781851812187	0.00014056763580029322	0.00014050525605770146	0.00013993852606349614	0.00013983846068371254	0.00013976617929964622	0.00013911719928752484	0.0001388175581529383	0.00013861007165094706	0.00013860868683426302	0.0001384900783920875	0.00013839819099809242	0.0001380230339414375	0.00013783086275832393	0.00013781663681977098	0.0001377789949635396	0.00013750321562837657	0.0001373576983519027	0.00013690842911171606	0.00013689523849134578	0.00013685979057133038	0.00013651304339067574	0.00013642954883777005	0.0001364208927359465	0.00013635611759138348	0.00013604414919249564	0.00013570513524596822	0.00013518343862160202	0.00013496787785596302	0.00013494489188022656	0.00013481622537934787	0.00013432426413776178	0.0001342256648126486	0.00013393584495241092	0.0001339017590628092	0.0001337858703380593	0.0001337481710652296	0.0001336562770092233	0.00013332799412412574	0.00013315163871310552	0.0001328269344388239	0.00013278081077563368	0.00013274889719706276	0.00013266915518908047	0.00013260133929867725	0.00013240521485022416	0.00013227347199734445	0.00013227111363001292
0.950156016747116	0.00014858256839814498	0.0001482797805786871	0.00014811026430797442	0.00014679274293957477	0.00014629196098807598	0.00014525256791133936	0.00014524542709942075	0.00014481213114301335	0.00014379269132094863	0.00014345119271995383	0.00014328816148233327	0.00014314680415936014	0.00014269317813836595	0.00014241248204359205	0.0001423003888839078	0.00014227792963693905	0.0001422577734645549	0.00014187869702014672	0.0001418703410957367	0.00014160975992793463	0.00014137997786181083	0.00014117124858007338	0.00014096365405953846	0.0001408379380406663	0.00014047206546222645	0.00014029631336982744	0.0001402056646920959	0.00013992558683112978	0.00013973775707908358	0.00013967182596950328	0.00013948250814065547	0.0001394203018941562	0.0001389896841020944	0.00013898439825394925	0.00013893445086020486	0.00013866687800280438	0.00013849467121765355	0.00013836109432973956	0.00013827523958456696	0.0001381298706880374	0.00013811168682181771	0.0001380587949635394	0.00013768168356363006	0.00013728943067106583	0.00013706217343857513	0.00013703733780641206	0.00013702541182237482	0.00013694699581284135	0.00013627864010975105
0.9501510547238388	0.00014519718664268185	0.0001448912703703955	0.0001447704795909829	0.0001446511846572419	0.0001443924902773753	0.00014418590873150735	0.0001439998163346525	0.00014372632190907904	0.00014368839301063383	0.00014308761066555056	0.00014308505166624663	0.00014289276145001953	0.0001427466415815315	0.00014274210016323685	0.00014261098647635242	0.0001425480098502805	0.00014253408600028834	0.00014220887251293777	0.00014204550646458258	0.00014165507445942024	0.00014163335820552089	0.00014150511346634572	0.00014146180574725923	0.0001413522328744743	0.00014135103583013292	0.00014134015531758654	0.00014126706469733125	0.00014107123740531678	0.00014107101272122795	0.00014103637230698465	0.00014100787882148768	0.0001409360853724028	0.00014091011471741165	0.00014085767781756256	0.0001406466671426027	0.00014033612840116534	0.0001400213523372871	0.00013995440442954746	0.00013992587746320775	0.00013991071402974205	0.00013959581256007116	0.0001395031876033245	0.0001394439627061678	0.00013919233610258509	0.00013903653448734944	0.0001389929380010266	0.00013858420748342237	0.00013851824564366558	0.0001384956667738362
0.9501525644864512	0.00014558264570001332	0.00014292664964586277	0.00014262837175294698	0.000142404434904584	0.00014184871880954623	0.0001408540406302706	0.00014066447861417898	0.00013976583521641247	0.00013901297616898166	0.00013899255511574894	0.0001383083298505941	0.0001376368178033626	0.00013753064586875734	0.0001374162013058901	0.0001369111967387974	0.00013682614221654986	0.00013678263489297975	0.0001367680791510042	0.00013657512360338051	0.00013649480070848397	0.00013640116575579442	0.0001363343634384703	0.0001363031853183825	0.00013587045108727028	0.00013585392199447766	0.00013577178796461697	0.00013566706129172434	0.00013566198437904955	0.00013560385950941303	0.00013551586454241184	0.0001353479861235331	0.0001352452657571575	0.00013507312205823978	0.00013504733368655968	0.00013499716624842945	0.00013491439308534875	0.00013485778658281846	0.00013484031760882832	0.00013482839460217285	0.00013479868320734364	0.0001346361053672711	0.00013445045709211084	0.00013432253798633436	0.0001338782150360199	0.00013384467144351528	0.00013361896279437434	0.00013361529566681955	0.00013303369707507294	0.00013281128998841608
0.9501906488395512	0.000149433490162593	0.00014905680730471402	0.00014883015786046398	0.00014792538151470492	0.00014420268699195195	0.00014361400497469326	0.0001435166035239557	0.00014332910090697826	0.00014332022835164334	0.0001424986158592444	0.0001416756578225887	0.0001410264224843387	0.0001408819044185916	0.00014064842593348594	0.00014063175751113658	0.00014032004585467491	0.00014030953380040614	0.00014011612117177893	0.00014011503382419552	0.0001396077932697708	0.00013951666102730325	0.0001395122387618937	0.00013950102668586586	0.00013948180998140478	0.00013897731759989078	0.000138685060295733	0.00013863073639894266	0.00013850575879271578	0.00013850309704047117	0.00013825151771531535	0.00013766056307627558	0.0001375729851839854	0.00013706750322440198	0.00013695749182460475	0.00013680258998909707	0.0001367922261820821	0.00013649617795092348	0.00013623050113796396	0.0001359839846702917	0.00013577039006799804	0.0001356328300713813	0.00013560630094853476	0.00013557447872270933	0.00013548473273831222	0.00013533629476187792	0.00013523976096419871	0.00013518435590346474	0.00013506670315319882	0.0001350154089121866
0.9501552888074108	0.0001500169154826002	0.0001490113826340131	0.00014900860018683728	0.00014770228031955155	0.0001471943724101869	0.00014694926589832032	0.00014692834489004895	0.0001466561597479725	0.00014625987183093235	0.00014612106271371473	0.00014609434466026158	0.00014553403281949938	0.00014539026922838933	0.00014536137282563218	0.00014511315050844557	0.0001449595885124946	0.00014462487558812646	0.00014455694653802266	0.00014414623438870194	0.0001439800804258322	0.00014397733624673905	0.00014393355198128756	0.00014392678547750075	0.00014380107535924363	0.00014376376885674266	0.00014372933749345296	0.00014333657750162693	0.00014316311682333074	0.00014314193334453735	0.00014308634232693498	0.00014306499526538206	0.0001430085119982453	0.0001425711138464235	0.00014228835281603771	0.00014221463270854004	0.00014216758360247663	0.00014216039658639681	0.00014214887050831794	0.00014214793207470983	0.0001420960395771347	0.0001416837968914488	0.00014156534745073018	0.00014134954142194694	0.00014120828409822336	0.00014112005934472	0.0001408243975245697	0.00014073258158925483	0.00014067588519085756	0.00014039634495242038
0.9501670091667479	0.00015865363773013338	0.0001520560770079365	0.0001506849491930921	0.00014906341504542945	0.00014899338445706255	0.00014706000373656503	0.000146960081605196	0.00014576255100501675	0.00014561208670289084	0.0001448192827731719	0.0001447332942341906	0.00014460697522276632	0.00014455424842181385	0.00014396660166512837	0.0001438019649845295	0.00014357662820388192	0.00014218516210049313	0.00014202379456497606	0.00014124898929033597	0.00014119898644277478	0.00014093918877932963	0.000140871514538403	0.0001407916533560388	0.0001406883639513536	0.00014049870438960794	0.00014033308798733435	0.00014022228823380953	0.00013990806681380886	0.00013990575669271175	0.00013989539165658755	0.00013984587338127408	0.00013931035839116044	0.00013916593501252223	0.0001390863920962166	0.00013888702449065581	0.00013877675829625686	0.00013870664089802809	0.0001383210778690047	0.00013828980307834286	0.00013825154294661108	0.0001378007250207517	0.00013766733190410466	0.00013757755221621216	0.00013752564939726399	0.00013727158351068265	0.00013693172772252617	0.00013687828779453565	0.0001367532319277711	0.0001362006095799977
0.9501534698609826	0.00014436069954125894	0.00014353131206113195	0.00014338067229253723	0.00014330425684124795	0.00014272772614002267	0.00014269656136125155	0.00014256157372462638	0.00014241694254457063	0.00014239934738738842	0.0001422797885271189	0.00014227270307723327	0.00014225338913398058	0.00014196158418205428	0.00014140078282240244	0.0001413906306993223	0.00014138633472774532	0.0001410703874407566	0.00014100992357004872	0.00014100419425796775	0.00014088210643092814	0.00014074061217575658	0.0001407225428490757	0.00014029318228785638	0.00014026989356592264	0.00014024914831485224	0.0001401000009447851	0.00013997744385134983	0.00013997560584656308	0.00013993648250000779	0.00013990847003778374	0.00013982572786475027	0.00013971130687783916	0.0001395324183348835	0.00013945470516725292	0.00013938860658550988	0.00013910033528745648	0.00013886228800711071	0.00013874403531081726	0.0001387329021481074	0.00013856009065348673	0.00013832105402801316	0.00013824667092406502	0.00013819255677371527	0.00013805575936050944	0.00013789695264574756	0.00013778202939304863	0.00013774140143656412	0.0001372621936493553	0.00013717938584404952
0.9501531496094968	0.00015022501089983182	0.0001500854760439781	0.00014955862378866682	0.00014938020284851832	0.00014874935869518363	0.00014639184553032268	0.0001462298724271655	0.00014450203441801498	0.00014366044914436034	0.00014344728665735524	0.00014343601063108538	0.00014284489681647066	0.00014281642157197965	0.0001423363290256161	0.00014206445326529272	0.00014205156855782642	0.0001416650469566594	0.00014102714266339767	0.00014063114650086962	0.000140620268328402	0.00014042741329288897	0.00014020249541554214	0.00014001521372143444	0.00013964021260596675	0.00013952318062697652	0.00013937181238895914	0.00013865860291147815	0.00013852650728776234	0.00013823828799652696	0.0001379674342655657	0.00013778139056238578	0.00013772244957087324	0.00013750882692825967	0.00013738121839579925	0.00013736134391251542	0.0001372863569525567	0.00013728322186035944	0.00013724417947512792	0.00013720345705295396	0.0001370674185468942	0.00013691117164196863	0.00013675805840637458	0.0001366949281982489	0.00013656018441862055	0.00013655801784366028	0.00013653166495294417	0.00013653160470728114	0.0001365009150548264	0.0001364757059745632
0.9501786461088032	0.00015981824993366832	0.00015770848654285717	0.00015670483565889229	0.00015657228113120794	0.00015648760123726567	0.00015641534678105764	0.00015575387525787622	0.00015525748516573127	0.00015333720898327318	0.00015327066583958377	0.0001525136693650903	0.00015127952963906499	0.00015104399304273724	0.00015085281074970903	0.0001506222062678152	0.00014977453028882252	0.00014966166261983022	0.00014942959511283718	0.00014931709698354117	0.00014920243735901893	0.00014880181098045846	0.00014821937754850198	0.00014804253079166255	0.00014788230684613387	0.00014785146584874552	0.00014780724406157584	0.00014739833738155935	0.00014732427997397348	0.0001470495428982013	0.00014691363104154544	0.00014675511473039718	0.00014657092048112318	0.0001464264864366496	0.00014620605891099426	0.00014614975150623654	0.0001461276996868017	0.00014602574832804174	0.00014570366626689155	0.00014528730629752325	0.00014521870294421072	0.00014497362897752857	0.0001449266091723518	0.00014478256062825618	0.00014471570719245007	0.00014468710734475852	0.00014456866458546191	0.0001445160372487782	0.00014367504477988318	0.00014367405478571022
0.9501626338776638	0.00014612283400819383	0.00014583225491090703	0.0001452963285179346	0.00014452368090167334	0.00014271949780627596	0.00014149746235945127	0.00014039194485127105	0.00013991878697606824	0.00013968226120346892	0.00013913391840764518	0.00013905156831713696	0.00013900501560650533	0.00013833872807079243	0.00013759462397383156	0.00013735485627453623	0.00013734751470960386	0.0001367183964877009	0.00013646473093859585	0.0001364031815019248	0.00013636725527741477	0.00013631696697171444	0.00013622170758824975	0.00013622074637883254	0.00013614038726567242	0.00013603250928154965	0.00013590237835086014	0.00013586424039728137	0.00013584519674544182	0.0001357219231749835	0.00013562231876183635	0.00013557244827823315	0.00013513408233794213	0.00013509258760457192	0.00013508413623217574	0.00013461852127739338	0.00013440711594976426	0.00013436158038244813	0.00013428872141421812	0.00013417463472896072	0.0001336627289318567	0.00013361654695829994	0.00013359923615855891	0.00013331707829264907	0.00013324687513515204	0.00013324387255253498	0.000133085278798958	0.00013304497556129022	0.00013299165809256422	0.00013284402522358021
0.9501694926983796	0.00015577267915462418	0.00015347319335759602	0.00015337556439475492	0.00015210024938281131	0.00015165022088542627	0.00015164260683562882	0.00015118843563658815	0.00015103323711953268	0.00015094719571136255	0.00015092412683976735	0.00015087778005065528	0.0001508592549433176	0.00015084229750971382	0.00015039264876979617	0.0001503801520521483	0.00015024288892441937	0.00014984144770784918	0.00014976730949749475	0.00014975251474537676	0.0001495734508319405	0.00014955339227305182	0.00014920492585071638	0.00014908572232847278	0.00014873162218043218	0.00014856845868305803	0.00014843371397085125	0.00014830762616224974	0.00014822428587059767	0.00014802294646188859	0.00014799342546462858	0.00014794160890395976	0.00014791041355602489	0.00014787542527100098	0.00014770548264569423	0.00014765144078942994	0.00014764688989039147	0.00014747552925681832	0.00014730958278630834	0.00014717614717268878	0.0001469014107459783	0.00014681432077360353	0.00014656713291146876	0.00014646127100313618	0.00014634057660041678	0.00014631819519960715	0.00014605489152577132	0.00014604432096949546	0.00014595094248491376	0.00014570828727883154
0.9501490910169584	0.00013865550859658163	0.00013826859624911536	0.0001379341722160375	0.00013769667418886202	0.0001369095988944097	0.00013654676715883014	0.00013641886233481797	0.00013638511002958466	0.00013621327115377068	0.00013616417598377105	0.00013615997167421083	0.0001360066164611737	0.00013600613417206426	0.00013563939286958312	0.00013559380154050678	0.00013542373020601642	0.00013529304026396442	0.00013516148148156899	0.0001351264787578643	0.00013498277796229662	0.00013471722479733834	0.00013465053176770343	0.00013462153177607868	0.00013454252026681062	0.0001344315209835955	0.00013435304426547261	0.00013409031010037492	0.00013375483809771854	0.00013356737129046408	0.00013339164726212588	0.00013338062297353848	0.0001332951960884433	0.00013305097882883578	0.00013298013937519535	0.0001327240539753603	0.00013267253957345733	0.00013264129987249746	0.00013258013884927242	0.00013254480417613872	0.00013243001022094793	0.0001322308619072613	0.00013219405737554274	0.00013210427121619696	0.000132101865238452	0.00013187437928836512	0.00013179680130702786	0.00013179650987338556	0.00013178453200225645	0.00013172938432155423
0.9501661699378534	0.0001558852448533374	0.00015502957996143545	0.00015482642890064376	0.00015481807770758026	0.00015447587549769902	0.00015417825260162951	0.00015328760622402627	0.00015300444217966567	0.00015233385228306971	0.00015206420828062169	0.00015183754166652524	0.00015178725738981984	0.00015147244059083317	0.00015086753375831235	0.00015081266311069166	0.00015078559481775675	0.00015037347456839506	0.0001497158183077885	0.00014948590623530168	0.00014940961279829286	0.00014935110137399187	0.0001492545776416296	0.00014908661074321744	0.0001489305529285905	0.00014892181258953897	0.00014840328337846386	0.0001484016223851138	0.00014823613228815989	0.00014765600212182756	0.00014755852692371421	0.00014749537174790108	0.00014741732768904246	0.00014672741543365802	0.00014667669826368406	0.00014664626904840132	0.0001465987738801894	0.00014654046377510696	0.00014627702216688914	0.00014625609140379888	0.00014610997422477627	0.00014606497215648785	0.00014596120834023038	0.0001459470570304864	0.00014593257366867911	0.00014553281850418685	0.00014544200375078207	0.00014541616412404494	0.00014538710415557107	0.00014529127871470732
0.9501678305803882	0.0001583860042244019	0.00015766192965753175	0.00015701239370776674	0.0001537147037761441	0.00015355116638941929	0.00015354467703582278	0.00015334227683102845	0.00015313063699990792	0.00015285691697528166	0.0001516111473025829	0.0001514728995130307	0.00015101957072816635	0.0001504157642847085	0.00015004858874388704	0.0001496505183938792	0.00014935920359802814	0.00014925131354813002	0.0001486144267899713	0.00014852030258088585	0.00014845152881922118	0.00014828335712607858	0.0001481378052983225	0.0001481369770940458	0.00014789980619315884	0.0001476913099216257	0.00014712905116816177	0.00014651723936200822	0.00014635670194425982	0.00014595985377168465	0.00014594325791014818	0.00014588263511456636	0.0001456076939093681	0.00014540864450893217	0.00014504421865812445	0.00014445495300715263	0.00014417067189441592	0.0001441073133685319	0.00014402126841168262	0.00014384757982225082	0.00014365553547457513	0.00014351610203576666	0.0001434535225906365	0.0001427780524946769	0.0001420605929425089	0.00014191675614087267	0.00014189834753136518	0.00014184100828714958	0.00014182087324193552	0.0001417615852890871
0.9501942881687486	0.00019434064041746918	0.00017350331107842475	0.00017107299203345054	0.0001676123593312933	0.0001663752570494142	0.00016578906143751242	0.00016406761793253001	0.00016363360070155718	0.00016299589018870872	0.00016298278332663667	0.00016212849136685315	0.00016200778764622505	0.00016172376891151094	0.0001615896186499423	0.00016121123998122318	0.0001610091158813089	0.00016076849822282044	0.00016004064167486032	0.0001596509291133193	0.0001596087733355048	0.0001594517583552411	0.00015873794819079776	0.00015852600324117383	0.000158081473070578	0.00015791743502078257	0.00015790904411722902	0.0001575771079419478	0.00015754562667155453	0.00015741384023851683	0.00015721117525222098	0.00015718646580282667	0.00015616745624889082	0.00015616534871740553	0.0001561363119224547	0.00015592119340074212	0.00015589440827298547	0.00015579579667936345	0.00015550814631921936	0.00015548135951926506	0.00015512377422770315	0.00015490954824712752	0.00015480348105847606	0.00015462568558198518	0.0001544129196644556	0.00015426032846269859	0.00015417894473504818	0.0001540450987578455	0.00015378683242958408	0.00015354124405492496
0.9501654861227684	0.00015006622193456428	0.00014626709381046786	0.00014592800223603157	0.00014550584450104454	0.00014549297887897532	0.00014506031926824132	0.00014476989744159017	0.000144421693119193	0.0001443873642077126	0.00014341891377129108	0.0001433099649080625	0.00014327596679018407	0.0001431944538650334	0.00014306951179656952	0.00014304624088396542	0.00014294888718361843	0.0001429214900651693	0.00014267048396003908	0.00014226647875586974	0.0001419857330230931	0.00014160568113112432	0.0001413632097561515	0.0001413452301566651	0.00014100368473753767	0.0001406968830842106	0.00014063344150971234	0.0001405866441487424	0.00014049564074237008	0.00014049156617228453	0.00014044799391558677	0.00014010995173133328	0.00013973496503595891	0.00013965547784090766	0.00013952439834858966	0.00013949104912539217	0.00013941764266541798	0.0001389554630432001	0.00013885710279232393	0.00013883932350084775	0.00013883397072946327	0.00013880401491964857	0.00013876451205610072	0.00013872927418153295	0.00013872181291109704	0.00013871643397540243	0.00013870912642490284	0.00013864863292524016	0.00013851640618014736	0.00013840137189582356
0.9501487426232734	0.00013879848807502574	0.00013844242557086952	0.00013771020163605614	0.0001372545142656087	0.00013715642003058612	0.00013688864655320236	0.00013670560512123368	0.00013619743745322437	0.00013615568469653222	0.00013611313766004882	0.00013453291398694893	0.0001345117643720953	0.00013435405671062613	0.00013430249202558224	0.00013427488775700163	0.00013418859952567003	0.0001340808459656666	0.00013385064788182143	0.00013379442865216158	0.0001337323394224188	0.0001336977123833747	0.00013358546236850403	0.00013353638461712782	0.00013347808734986746	0.0001333147197068956	0.00013328998641072958	0.00013328042370706861	0.00013316952014588257	0.0001327597736257811	0.00013267911459899975	0.00013246337317760382	0.00013232787798480214	0.00013221773167851743	0.00013215448630955572	0.0001321222708202353	0.00013205890518620076	0.00013196074395606665	0.0001318730497040342	0.00013178019290954854	0.00013173266734168424	0.00013168844972982286	0.00013168067594780783	0.00013164425351475516	0.00013161478207251653	0.00013157499393840334	0.0001313735743371068	0.00013125071742994566	0.0001310819815843445	0.0001310733431432861
0.9501511463963628	0.00014410122659072993	0.00014274188032086478	0.00014131205373862666	0.0001405852625660485	0.00014005297871085232	0.0001400271563371167	0.00013884100327239194	0.00013856801249312965	0.00013855390528498996	0.00013854992424912642	0.0001382600183684421	0.00013809969241122263	0.00013793090591478227	0.0001378713624806315	0.00013784410225924963	0.0001376748021015099	0.00013756949438799385	0.0001375429698123055	0.0001374195803006826	0.00013737492574224938	0.00013671067890955898	0.00013623903219854293	0.0001361102867579872	0.00013586522845852466	0.00013549430142907192	0.0001350469123217567	0.00013498311734869408	0.0001348221278599978	0.00013472134475065494	0.00013455685067666006	0.00013440186527689416	0.0001342527176254813	0.00013422629673900412	0.00013414696737060086	0.00013412520138071204	0.00013405255593024887	0.00013376579501041684	0.00013359164206572886	0.0001335306392222867	0.00013344553344456247	0.00013338460811194717	0.00013337642299587785	0.00013333931916989825	0.00013303800365017514	0.00013294493221372531	0.00013293358949021997	0.00013285504402266743	0.00013279286026374334	0.0001326888944317876
0.950165443937143	0.00015401805397282232	0.00015008005054624422	0.00014998091451448578	0.0001494921181905806	0.00014946382537270263	0.00014892284049174712	0.0001482172842036224	0.0001477634687809579	0.00014764059325054614	0.0001472010794829839	0.00014667072510811185	0.00014652078072161176	0.00014639340526328734	0.00014619439375349917	0.0001460581358043235	0.00014551127423141952	0.00014455866711135718	0.0001442756838026254	0.00014390930174047284	0.00014388498807180647	0.00014378395688713382	0.00014309317698140735	0.0001429686836091111	0.00014282605856533932	0.00014257998602474942	0.00014246971244124575	0.0001423260595936079	0.00014229528226196588	0.0001422521948984867	0.0001422011770107559	0.00014215036468334175	0.0001414000308153884	0.00014136137899126597	0.00014101637683465763	0.00014059111637609322	0.00014055216537091854	0.00014032987388514672	0.0001401448809654361	0.0001400604424939636	0.00014003237919666013	0.00014001131900443045	0.00013997493136646527	0.000139492236720112	0.00013940497918622094	0.00013918475173458974	0.0001391690389124567	0.00013877528138754304	0.00013862507122267616	0.00013841675948781266
0.9501510608143408	0.00014923130021946164	0.00014878242644916843	0.00014804322936979818	0.00014788849461150902	0.0001477733412290416	0.00014667016222240874	0.0001466240897270027	0.0001456406649429116	0.00014547711643647242	0.00014528122487143298	0.00014507285106683145	0.00014469549998219253	0.00014461517652174818	0.0001445407242087417	0.00014432457624558606	0.00014379579213110558	0.00014369579914952845	0.0001434094101348205	0.00014272738239869346	0.0001422911040337171	0.00014140324969429878	0.00014108591280864426	0.0001405880072383657	0.00014043528489330283	0.00014033790062359806	0.000140239342245829	0.0001400770913801006	0.00013969942262093978	0.00013955247922003316	0.0001395241070969071	0.00013950519247028163	0.00013934615118429614	0.00013931872952380102	0.00013910689043398716	0.0001388876669797956	0.00013860236768925178	0.00013852746437350725	0.0001384412883063355	0.0001383056921430272	0.00013815616998501173	0.00013785428070483608	0.00013780977830406843	0.000137383811812771	0.0001372338216081355	0.0001371832563981058	0.000137100329881606	0.0001370341671862161	0.00013668181737343235	0.00013639074434148064
0.9502168784315436	0.00018068758963350672	0.00017866223503087362	0.00017693314726124684	0.00016813060103394126	0.00016758354745438048	0.00016621264737186418	0.0001655312210534558	0.000164414570455656	0.00016416054914740873	0.00016370140414140533	0.00016321510365002463	0.00016205663371885045	0.00016093584155998136	0.00016052148475716556	0.00016036065897859537	0.00015920686742231953	0.0001591268477966545	0.00015879992731089446	0.00015878961551031676	0.00015805680372899832	0.00015789288359848745	0.00015696892967777037	0.00015678527663741726	0.0001566760149016128	0.00015621420089078546	0.00015563413232176382	0.00015452337656757814	0.00015451324781177	0.0001535652531529592	0.00015279597245002519	0.0001518555620261374	0.00015174634513489898	0.00015129974719151418	0.00015121766520361407	0.0001511887536546401	0.00015100776294537036	0.00015068116146536636	0.00015058218502041285	0.0001505009791672454	0.00015029861223407842	0.00015022868909794093	0.00015012820369526624	0.0001498530161733261	0.00014928008780998805	0.00014926495670684984	0.00014915501441537798	0.00014909386827921054	0.00014875091678151709	0.00014770193662884317
0.950163401779406	0.00014815148134576344	0.00014761525010390411	0.00014747642297630476	0.0001474172275625044	0.00014711212810802465	0.00014693424099362294	0.00014652790845369278	0.00014621308522995733	0.00014612757975680495	0.00014573243251519806	0.00014457769654717257	0.00014452011631098686	0.00014435239986667478	0.0001439471819369646	0.00014374181622688102	0.00014350233258778608	0.00014327051613789398	0.00014256482831304424	0.0001424488335143113	0.00014231563813884082	0.00014222653956078013	0.00014222609259988259	0.0001421693232409741	0.00014214116037003434	0.00014186010526810296	0.0001417671744038528	0.00014169220933287488	0.00014150754015186868	0.00014134127623740856	0.00014131288503381546	0.0001411988703268855	0.00014116454959007068	0.0001407156903801003	0.00014051195871118407	0.00014022832861821605	0.00014014194757217395	0.00013994401258728077	0.00013968580250647023	0.00013968077888619699	0.00013965873375855532	0.00013961827677530888	0.00013959978010802488	0.0001394837300128723	0.0001394366473169124	0.00013938917027286736	0.00013918623463915228	0.00013912410619728097	0.00013897399563006879	0.0001388834508378417
0.9502014812985264	0.00014693060185319332	0.0001445662024584998	0.00014387344202906584	0.00014331000241873834	0.00014232950969423125	0.00014217841202305036	0.00014212651780177182	0.00014017428277555437	0.00013812696964422976	0.00013790234098240474	0.00013780327589004525	0.00013730670936642174	0.00013694711440070137	0.00013598685986188953	0.00013597735749739574	0.00013579977189088872	0.00013579176315191096	0.000135718246831434	0.0001357082557179512	0.00013563263401535945	0.0001355114473657479	0.00013534025298027224	0.00013522161732120846	0.00013520236429506128	0.00013466589068012981	0.00013446337243805832	0.00013445572520976736	0.00013404895898135326	0.00013402730980767322	0.00013366989351231112	0.0001335864019851111	0.00013335847348494844	0.00013302231160782738	0.00013294090451276808	0.0001327523334753805	0.00013270477702269053	0.00013263355485154506	0.0001325779212140917	0.00013252931924310511	0.00013251855778971446	0.00013223423614148317	0.00013220957777724014	0.0001321295579634763	0.00013205962050044737	0.0001320106366217085	0.00013199439843369993	0.00013193974101471885	0.00013188307515907076	0.00013167783134605143
0.9501626405714366	0.00014609006298770048	0.00014537843926021651	0.00014515638259414285	0.00014458640562346097	0.0001424850369448245	0.00014174167643614364	0.0001416718028289375	0.0001413127282467613	0.0001413107393957228	0.0001411290925612131	0.00014053165958758426	0.0001404152690049497	0.00014039750309166848	0.00014018069381863623	0.00014011648145394054	0.00013983652187753032	0.00013970328309065218	0.0001396445768491256	0.00013957593695011522	0.00013957593672905236	0.00013926609516708852	0.0001391681703297618	0.0001391591915609295	0.00013912822757038276	0.0001387411220476743	0.00013868325829866968	0.0001384076985093593	0.00013836627695708954	0.00013834803713073002	0.00013833438520883523	0.00013831470160984908	0.00013821413101384254	0.00013811517496149287	0.00013773961762507367	0.00013740572416314902	0.000137325008520816	0.0001372604352350479	0.00013716817802132282	0.00013710555273207658	0.00013699432897545838	0.00013695358131624673	0.0001368860640812608	0.00013685389097190922	0.00013672582018309728	0.0001366906157022893	0.00013667157085686804	0.00013654498243100683	0.00013651695063740229	0.00013647361899585763
0.9501724799515152	0.00015185224151589318	0.00014823964629392085	0.00014742387836901886	0.00014719914242276118	0.00014649199777283831	0.00014518654515394594	0.0001451545038981926	0.00014467574590548113	0.00014352450022423082	0.0001435198114413541	0.00014304363610158938	0.0001429484788325096	0.00014280954596323052	0.00014264685246402663	0.0001426324406342528	0.00014112074061692814	0.00014102771257103457	0.00014095857953912375	0.0001405658889475455	0.00014055217987786497	0.00014048005534474103	0.00013995162049595329	0.00013926332434545318	0.00013900382242741622	0.0001386736054059646	0.00013821172089216073	0.0001381784725679396	0.00013802104317636518	0.00013791902188590064	0.00013786573784171823	0.0001377678728037102	0.00013765209724771928	0.00013755259337264454	0.00013700316625358524	0.0001369353646730171	0.0001366719228788507	0.00013634610416965313	0.00013609669332016606	0.0001359135900621357	0.0001357911289203036	0.00013569325042874248	0.0001355787339118572	0.00013533134473589641	0.00013525364492674634	0.00013519555929725744	0.00013515295935789172	0.00013500103508746474	0.00013499305625223396	0.0001349005248992009
0.9501478082234186	0.00014188179746610637	0.00014040150644326893	0.0001396829341071098	0.00013960689446561493	0.00013932048180061824	0.000139211125895473	0.0001391351694516135	0.00013889219723136958	0.00013876725717343108	0.00013874128437870977	0.00013857699330614904	0.00013835867902070432	0.00013816353286490271	0.00013802487399326092	0.00013751776932283558	0.00013733290742289726	0.00013732874427382975	0.00013728219671797098	0.0001372434779211302	0.00013708009672570439	0.00013707757055675813	0.0001370482316659043	0.00013702615984681121	0.00013694931028982298	0.00013694254307651516	0.00013693761885611214	0.00013692764725924814	0.00013687788309314606	0.00013683571332827362	0.00013680669913452976	0.0001366029498369535	0.00013654630152133392	0.00013649470206816166	0.000136286465182654	0.00013622481491164728	0.00013590460662960634	0.0001357867196567715	0.00013572782533206716	0.00013566801230755193	0.00013565476686331864	0.00013562936879766917	0.00013560421225381446	0.00013557909321425138	0.0001355524935445706	0.00013548163168951256	0.00013547675112392848	0.00013543858031702814	0.00013522443192234368	0.00013514866168274462
0.9501530167213824	0.00015008915619149816	0.00014883032089184619	0.0001487637638546787	0.000148641601472375	0.00014762462547526333	0.00014586038377193368	0.00014431344069793596	0.00014370451700902604	0.00014352994931164854	0.00014339714953163696	0.0001433933894574568	0.00014235582916436766	0.0001423371955284186	0.0001414833905184163	0.000141214960075148	0.00014114240889271217	0.00014040831205413315	0.0001403881837378931	0.00014024091441356	0.00013997153832667828	0.00013950973109297894	0.00013933280173288046	0.0001391006252770211	0.0001390576543027864	0.00013886794257666102	0.00013865495137320888	0.00013839567027873958	0.00013792798677030496	0.00013763904681885026	0.00013741606500133584	0.00013716359819984555	0.00013707856556539704	0.00013704823155380095	0.00013638279918424078	0.00013636316533649763	0.00013631842792559605	0.0001362780969501268	0.0001362759145134501	0.0001360573748452973	0.00013599950782844836	0.00013593777912986917	0.0001359190517355951	0.00013589966018330828	0.0001358949657479517	0.00013575771436736268	0.000135625227936531	0.0001355588053178001	0.00013545789500013142	0.0001354039184501577
0.9501568742631852	0.0001447778475352675	0.00014294368221335704	0.0001422918256829435	0.00014184470137885606	0.00014174695457942068	0.00014124218958720168	0.00013908214029075908	0.0001388803598759106	0.00013771882391465205	0.00013753415384471963	0.000137425636865593	0.00013726796636475834	0.00013715017993519288	0.00013713317094489106	0.0001371004634605251	0.00013675133335218478	0.00013669299057622738	0.0001361456604790247	0.00013575784604045337	0.00013574009702341748	0.00013547596713031838	0.00013535519229869138	0.0001353445667246645	0.0001352259929676433	0.00013502193583255013	0.0001346921140347888	0.00013461078689541288	0.00013441294471889034	0.00013437423848035486	0.00013429962619595343	0.0001342816332330886	0.0001341829719908371	0.00013410426518207328	0.0001339517232900964	0.00013391635501269262	0.00013387121746300779	0.000133649319046277	0.0001335443960800306	0.00013339920730296798	0.00013334803304305076	0.00013318319714176107	0.00013316583251517716	0.0001331265099476491	0.00013307662998443578	0.00013306354806883733	0.0001330102313885002	0.0001329969482175271	0.00013291211500989874	0.00013281925404386453
0.9501575121646568	0.0001467093854504	0.00014609660799827742	0.00014524830752448765	0.0001451969372034991	0.00014489827215785365	0.00014478960402563188	0.00014419674126331535	0.00014352281981975813	0.00014338182649912363	0.00014298418194796735	0.00014262597207790882	0.00014247894808596838	0.00014245268045496448	0.00014226636779481012	0.00014221240965174266	0.00014193991730590834	0.00014141552317777258	0.00014136109189084924	0.0001411389948925566	0.00014113665707434208	0.00014111113570633953	0.0001410351261748671	0.00014055439758312217	0.00014041148265292168	0.00014005046234108018	0.0001400092343193349	0.00013987451577173623	0.00013965252623890633	0.00013947850028653855	0.00013910925913696842	0.00013875348298417206	0.00013831090401694702	0.00013817183863589757	0.00013760690050266874	0.00013744563736842086	0.00013737728063198789	0.00013727296801698444	0.00013710769110913785	0.00013693941111796862	0.00013673886857888898	0.0001360095910601965	0.00013587792846868221	0.00013582512391589546	0.00013558418620024604	0.00013544925467558677	0.00013488257931689699	0.00013483850277247114	0.0001347004757629058	0.00013455226793357756
0.950164460968728	0.00015602430074881384	0.0001533929411938137	0.00015276620387733947	0.0001526962572543424	0.00015259900871729146	0.00015219721382160308	0.00015210390849120114	0.0001520767519659594	0.00015176998900761962	0.00015167791552721786	0.00015149287836035906	0.00015140981794212633	0.00015117482470366968	0.00015112190673933844	0.00015105531431062718	0.00015100483737418	0.00015098557401123377	0.00015068989102307812	0.00015046769003869426	0.0001502290870287624	0.0001497909634501661	0.00014931519410480608	0.0001485653152268942	0.00014819331840742903	0.00014784421672599723	0.00014779065246043788	0.0001477749071799379	0.00014777465051241492	0.00014774910885293477	0.00014771041279234418	0.00014751536822321014	0.00014666056335427518	0.0001466319557437907	0.00014647873721652496	0.00014640520611932745	0.0001463161150978653	0.00014625645511577733	0.00014596150374109382	0.00014579976684275158	0.00014559912784839604	0.00014528053327138264	0.00014512538000205428	0.00014491316785990733	0.0001445102240878686	0.00014435478460698417	0.00014421344972842745	0.00014406803396791918	0.00014370159451148321	0.00014355515308037874
0.9501689563868791	0.00016402673642771956	0.00016199651955041872	0.00016026541574711006	0.00015876805123066684	0.0001572825857095417	0.00015675938408413846	0.00015610701811310526	0.0001550629491010778	0.00015484237508210812	0.0001544029764689952	0.00015367018532874626	0.00015322049058306308	0.00015230329397076476	0.00015210069228352137	0.00015208649703632232	0.00015200246734992025	0.0001519367848014832	0.0001518867968110725	0.00015140595650131797	0.00015134290865884367	0.0001513100125442047	0.00015127501233956828	0.0001510672260160863	0.00015046674538093902	0.0001503326923252754	0.00014996072608121765	0.0001497145622665631	0.00014965971662966908	0.00014913295644510086	0.00014869612030282613	0.00014837532313626673	0.0001479184618580714	0.00014760400687222468	0.00014749236035766695	0.00014726178874401543	0.00014709084692116935	0.00014690268763003017	0.00014674738986509937	0.00014659438032155658	0.00014649146627435501	0.00014631926628454374	0.00014622353842412396	0.00014610338551434413	0.00014578869864815722	0.00014508611266294186	0.00014496231168005758	0.00014484983150827628	0.00014436237290086206	0.00014407532562382152
0.9501571645690444	0.00015218319753760868	0.00015096889464466499	0.00014972621307632005	0.00014929596602991768	0.00014871691865585824	0.00014831334846635697	0.0001478533205434112	0.00014764762639444181	0.00014737223134696884	0.00014709421077113165	0.00014704817771524534	0.0001468521278565295	0.00014656623409355383	0.00014653571876369488	0.00014645176644124836	0.00014616830950589667	0.00014532001424149337	0.00014525503812754862	0.00014506221904359774	0.00014505055299060527	0.00014501448957751978	0.00014499565052253152	0.00014481378026236146	0.00014479387533625904	0.00014472498035142777	0.00014467324437046365	0.0001446461940071634	0.00014460687475614933	0.00014451142878668002	0.0001443678369594255	0.00014429308275957148	0.00014414777652829058	0.00014411910364266474	0.00014394773438315431	0.0001439044255647257	0.0001434761839181933	0.0001431977473316204	0.00014319648628451743	0.00014272046886042877	0.00014242197770979423	0.00014240981974601242	0.00014237264567721236	0.00014227552560568916	0.00014212812719053964	0.00014204479350064358	0.00014180498247014516	0.00014164950744627425	0.0001416430606459172	0.00014157374548767838
0.9501891644873516	0.00017799776927496897	0.00017765857909872164	0.00017763425122623591	0.00017594110609627149	0.00017511612990455977	0.00017458993057308436	0.00017308839695281218	0.00017169329457571018	0.0001716107583592401	0.00016987653934466204	0.00016967575275163893	0.00016895434086903208	0.0001683498680314357	0.00016833915566349426	0.00016822912706413742	0.00016763550077261924	0.00016670537694477865	0.00016626514675594463	0.00016600338974508513	0.0001653246396344894	0.0001652636126284	0.00016522718893886084	0.00016492196990055958	0.00016477939943607942	0.00016445739792669508	0.00016341731134692734	0.000162977223294084	0.00016239229494105078	0.00016233039667936286	0.00016230323025744813	0.0001621630884978451	0.00016204789209493564	0.00016155331558538678	0.00016141196142391837	0.00016054410940237446	0.00016052398040810212	0.00016026902282894264	0.00015927454478753612	0.00015897894683185914	0.00015871142803997642	0.00015836234561646497	0.00015828650524975997	0.00015813067113857392	0.00015812129763503974	0.00015752858624400548	0.00015744196723257878	0.0001570832695692494	0.0001562873565598575	0.00015603846639954323
0.950196092685727	0.00019008858104513384	0.00017727392284695349	0.00017629062851262425	0.00017485551576705539	0.0001736406985888045	0.00017262310817571424	0.00017255737274376987	0.00017241772345262036	0.00017197302086068234	0.00017119678460451044	0.00017045076166279758	0.00016965675111517292	0.0001695035790686721	0.00016889545101157337	0.00016857375709127331	0.0001671422675386274	0.00016690263572008182	0.00016684888812188906	0.0001666578876614122	0.00016604898647033526	0.00016600068079560478	0.00016559366312699132	0.00016517057253888533	0.00016415475002406641	0.00016405752232419863	0.0001638381852904271	0.00016292735499788912	0.00016270194081392876	0.00016250135772682186	0.00016223904007916604	0.0001621526007410753	0.00016198603378857418	0.00016151286329414618	0.00016123159126817457	0.0001608374431939626	0.00016059694340334204	0.00016059686057969617	0.00016055468537621318	0.00015981919062064325	0.0001596337898661925	0.00015952150995739942	0.00015945010518341547	0.00015893569377106026	0.00015872981820483302	0.00015824514863278894	0.00015820058479300503	0.0001581319634018425	0.00015777704237264958	0.00015756995363616446
0.950197616007549	0.00018645589494219617	0.0001781599977118358	0.00017810732406665163	0.0001776184366313839	0.00017702145739029342	0.00017673914066601218	0.0001762139885450705	0.00017418499769709296	0.00017375445187572345	0.00017365268510173272	0.00017208896328160515	0.00017116719928883777	0.00017091504514571085	0.0001705802599420998	0.00016982067709317062	0.00016905791781470156	0.00016863823169488776	0.00016859825371754285	0.00016827607486544918	0.00016574501661497832	0.00016496722515318412	0.00016408168238447648	0.00016396451861930438	0.00016374643882888362	0.00016299461139663172	0.00016293750350681338	0.00016292061350847036	0.00016261272468202852	0.00016248085393952372	0.0001624524682665355	0.00016211074946829334	0.00016200213990031397	0.00016192969865462097	0.00016178183235240513	0.0001614726200851743	0.00016012461658156384	0.0001598319712095743	0.00015975692288971565	0.00015867464394733502	0.0001584264535550834	0.00015821896654679283	0.00015775055654223817	0.0001570699237978378	0.00015678764364622836	0.0001556373068345282	0.00015526559252411262	0.00015526414844355745	0.00015414156164508607	0.00015409483279636542
0.9501693818297801	0.0001580087252375159	0.00015798085966439214	0.00015622099311761415	0.00015602259412903914	0.00015588957568873029	0.00015502727226863878	0.0001549810511924236	0.00015467148574636386	0.00015453937412214167	0.00015391099430943432	0.00015383180825815206	0.00015337043698046606	0.00015281737280157495	0.00015276642318456276	0.00015223694899683347	0.00015175134015655791	0.0001512551955219538	0.00015112511745074209	0.0001510883975066136	0.00015096956156532688	0.00015092868978749895	0.00015045129334812968	0.00015034527515068096	0.00015034449908718365	0.00015017259566525446	0.00014989741653663157	0.00014981938471613363	0.0001497780808592815	0.00014945787315392002	0.0001492719962869015	0.00014870833038722198	0.00014841154790678696	0.00014832558269008427	0.00014831008262298275	0.0001482608614648943	0.00014806151664850778	0.00014803546950646732	0.0001469178909973459	0.00014689283428105622	0.0001468830495677985	0.0001468221332381206	0.00014681837208717097	0.00014679663659616208	0.0001464799439214904	0.00014609759982980066	0.00014606234983086442	0.00014591691735165206	0.0001458959288910559	0.00014547366350892884
0.950212697598184	0.00018520774264552768	0.00018455759182390568	0.0001842797859639805	0.00018180228903435768	0.0001809996071875357	0.00018099492282897087	0.00018062227052177362	0.00017893749016844704	0.00017697190909307745	0.00017696206877349636	0.0001767813043539487	0.00017468715400894102	0.00017431738078358024	0.0001736207504623877	0.000172954517803034	0.0001718030273514943	0.0001716368236102129	0.00017142180596827524	0.00017007412182227778	0.00016986399389417927	0.00016930750731301625	0.00016888240917280293	0.00016723113849287892	0.00016712663589114708	0.00016637234648804737	0.00016544445273787372	0.00016532669678192766	0.00016478957902058081	0.00016470790771824537	0.00016457941429995584	0.00016203220875381282	0.00016138241429162036	0.00016130073211086373	0.00016104342855700947	0.0001603348073442859	0.00016027620161731767	0.00016004822562169912	0.0001598791774251855	0.0001597972411550618	0.00015941572566526097	0.00015925041339452084	0.0001590999590181495	0.00015886690372680869	0.000158675952907132	0.00015863919635421983	0.00015837180948226684	0.00015821136369477377	0.0001576182673257316	0.00015761308972597795
0.9501536223155216	0.00014263859518749383	0.00014152674274762604	0.0001411305131210768	0.00014094127341347787	0.0001401845372369906	0.00014009631663839073	0.00013997859608970854	0.00013995706891778664	0.00013929830463558604	0.00013915888257814792	0.0001391149698360365	0.00013907562098703762	0.00013905225585425239	0.0001389968132000497	0.00013878647158932142	0.00013841286305101661	0.00013820155291045596	0.0001381831664154749	0.0001380974453656128	0.00013747838252753218	0.00013721027995088972	0.00013718536350705107	0.00013702816117341246	0.0001369951928898522	0.00013686562809706035	0.00013685659856627045	0.00013680620058747217	0.00013623402598539523	0.00013599207990554055	0.00013586682815302042	0.00013573549985822737	0.0001356984484700013	0.00013561908387165757	0.0001355245857314045	0.0001350966593657042	0.00013502075040275742	0.00013467542052919288	0.0001344944509981366	0.0001343702293437397	0.00013429377728529912	0.00013417334157149788	0.00013411956120245444	0.0001340821927137222	0.0001339900852417717	0.00013372929490037413	0.0001336833988163957	0.00013358220521998297	0.000133504627810202	0.0001331131318485049
0.950503616241514	0.0003024191307178393	0.00030219305519154927	0.00030218768781804307	0.00030205587020922084	0.00030203880011550567	0.00030195466292159794	0.0003018624994927841	0.00030183961960149113	0.00030183087135698554	0.0003018286121078435	0.00030176631088228706	0.00030175974409531083	0.00030166354024406913	0.000301636867400539	0.00030162099046386517	0.00030156119300950247	0.00030133277956341287	0.00030125531322936665	0.00027594036404043204	0.00027583470106513523	0.00027578738195690707	0.00027566305884353843	0.0002754854505047577	0.0002754217130602509	0.00027494783509939507	0.0002597091002469389	0.0001546215015617344	0.00015385845014232203	0.00015361173758304299	9.393822804294046e-05	9.391004681143804e-05	9.386438080112946e-05	9.383775276982998e-05	9.383699376745468e-05	9.382001035071695e-05	9.381897688360019e-05	9.381538953788976e-05	9.38078983591084e-05	9.379972265806906e-05	9.379193713156129e-05	9.379159550032572e-05	9.379024213545392e-05	9.37766463691851e-05	9.377083448864915e-05	9.376882289679655e-05	9.37663662148008e-05	9.376591238169562e-05	9.375788302984074e-05	9.375332031732923e-05
0.9501637834431496	0.00014781342765921886	0.0001451219736115235	0.00014498830897214572	0.00014488327119109362	0.0001444023704035631	0.00014407060410015344	0.0001439024588700181	0.00014382197388495275	0.00014379904658184606	0.00014295489270384275	0.0001421876563542751	0.00014216781044383326	0.0001419676391657412	0.00014140033630500966	0.00014135169947875281	0.000141312451364602	0.00014121886669813403	0.00014090758690046124	0.000140194573263981	0.00013993254445805433	0.00013985401421544153	0.0001396606937889884	0.00013961428512142176	0.00013931526209309123	0.00013929657719243509	0.00013927798802693676	0.00013923989860585833	0.00013922456852511768	0.00013910507485044346	0.00013907142762582144	0.00013897737220323734	0.0001389567793785859	0.00013873638380245166	0.00013841759348590894	0.00013834616202904022	0.00013833022737350854	0.00013823907423297086	0.00013815249820455918	0.00013728325759764933	0.00013715550053031156	0.00013707242550434169	0.00013687458425527948	0.00013684801324913789	0.00013677741939805408	0.0001367403157225114	0.0001364590627443179	0.00013626713533298218	0.00013625200135642724	0.00013617348105622186
0.950167755121739	0.0001451126294689258	0.00014318970860567406	0.0001429230774057748	0.00014289444441869842	0.00014207739507735687	0.00014149406608843535	0.00014138851801914998	0.00014135993509411596	0.00014134368401458233	0.00014131473772431016	0.00014026497404087074	0.00014019607286025983	0.00013965056303324455	0.00013919913186090276	0.00013908525851205158	0.00013902554371270163	0.00013897367007481464	0.00013855969509019418	0.000138443532191327	0.00013819735190477548	0.00013818617956118365	0.0001380322863710119	0.0001378991836399608	0.00013787883586275482	0.00013773187333969506	0.00013736925620944708	0.00013730103396011764	0.0001370862571488261	0.0001368450165735772	0.00013642247348686598	0.00013636344881219994	0.00013614707149718194	0.0001361098442552712	0.00013578058211783273	0.00013571798842789437	0.00013570726138275528	0.00013563808270242232	0.0001354285903641002	0.00013539973582484246	0.0001352110638299728	0.00013512105594576715	0.00013506381734513758	0.00013505003664721605	0.00013499744198249496	0.00013499363034925142	0.00013497365993253235	0.0001349223589438757	0.0001348916034600839	0.00013480104502785266
0.9502006863412564	0.00018909862085514015	0.00017972693439533845	0.00017683303226630965	0.0001765959712010557	0.00017628664858686276	0.00017567226940509506	0.00017479046547647168	0.00017440072682892003	0.00017382119367754183	0.00017353759039875802	0.00017278671718230215	0.0001722469719398445	0.00017184706713030214	0.00017147913804440362	0.00017109527344278246	0.00017090433689788523	0.00017083940823403137	0.00017006499167807174	0.00016997101636363488	0.00016954771785343808	0.00016932592147863866	0.00016834310222972138	0.00016813525008846426	0.0001663852187286233	0.0001661884092897359	0.0001655142227041844	0.00016524798910284388	0.0001647281521009443	0.00016430430981839052	0.00016326394809329883	0.00016219616708912208	0.00016146990439801898	0.00016108309038799488	0.00016071567085697207	0.00016014084723173366	0.00016001151702511732	0.00015999653470536346	0.00015894460595660466	0.00015860994429650268	0.00015791121957631552	0.00015774973640419692	0.00015691230365111341	0.000155186787238213	0.00015480870302777658	0.0001546549684891671	0.0001540689485865547	0.00015403058131896685	0.00015391016161543566	0.00015369373790075487
0.9502053738148782	0.00018566657638661844	0.0001791625820244846	0.00017851320757528394	0.00017804319722143942	0.0001713841998172369	0.0001702500404779525	0.00016885964548900582	0.0001681255045081416	0.000167567640190818	0.00016620331779445204	0.00016408503529910163	0.00016299398207409937	0.00016294288192886486	0.00016214556805395063	0.00016155784722366378	0.00016123902175318495	0.00016099466801122714	0.00016078826090977022	0.00016061276654504974	0.00016029793367125142	0.00015965609513357088	0.00015953946910066184	0.00015930513853500136	0.00015921494390323132	0.00015919164464971408	0.00015864007280656268	0.00015793898560778039	0.00015778124737907752	0.00015761956262986906	0.0001573980920980833	0.0001566648337565852	0.0001558288244199371	0.0001554571949710083	0.00015524978178238792	0.00015406236339687938	0.0001529432925748211	0.00015241258445322094	0.00015229642713058837	0.00015190008378253642	0.00015147256549568388	0.00015141232058563448	0.0001509775127136702	0.00015089187135012842	0.00015074451587307992	0.00015043770692298086	0.0001499095782702847	0.00014980119840875532	0.00014972666473483544	0.00014966929013364056
0.9501850002535732	0.00017879407749377276	0.0001702219395132317	0.00016745684185504698	0.00016735461558135172	0.0001671851256907163	0.0001664269005612139	0.00016577196160082004	0.0001655492554749291	0.00016549311921054308	0.00016541412928649951	0.0001653708685121637	0.00016519701108185558	0.00016430821411550769	0.0001641179018095135	0.00016234324515527275	0.00016094539484578471	0.00015954821989868522	0.00015830484884292732	0.00015826384797253885	0.00015814218322547386	0.00015814183002492487	0.00015812349568885902	0.0001580091478055629	0.0001575214449999353	0.00015712978671464882	0.00015689445474496969	0.00015677121124798516	0.00015669753587523746	0.00015617407335935264	0.00015615404877919705	0.00015586012485473477	0.00015537103214985023	0.00015534430480593626	0.00015533962883939773	0.00015475103488026787	0.00015470929214376428	0.0001544703866877366	0.0001542475076480949	0.00015417854661789742	0.00015394446900410206	0.00015309600164990406	0.00015299219561322575	0.00015298331635332609	0.00015204973656988039	0.00015199217780981482	0.00015196752519980208	0.00015195158018255466	0.0001516449333566023	0.00015145659087000032
0.9501812630490768	0.00015686121591041918	0.00015149372038862998	0.00015082512980838634	0.0001507983543648333	0.00015037361334883958	0.00014908067729801897	0.00014882651694147234	0.00014879318548071953	0.000147741781322986	0.0001477369003825897	0.0001474706792235542	0.00014667887888321452	0.00014624281496167373	0.00014612894738373454	0.00014608888337968584	0.00014604230945986386	0.00014596779790157225	0.00014591503043510942	0.00014577130308012442	0.0001444818289007533	0.00014423846794697225	0.0001441151911120173	0.00014355212455116658	0.0001432567350383977	0.00014324365957253636	0.00014306885855884676	0.00014281695622741806	0.0001427970412074745	0.00014240184766694202	0.00014195831361384355	0.0001419550740659031	0.00014191994369460654	0.00014173404048511198	0.00014161988837889234	0.0001415338259823604	0.00014148784812438998	0.00014137379946580928	0.00014122597627640795	0.00014101076440278692	0.00014100762309879734	0.00014069836453107994	0.00014060781195477856	0.00014048292829173622	0.00014015885745876052	0.00014013877454870438	0.0001401348655505116	0.000139356813537279	0.00013917497638312864	0.00013914075398417
0.9501701636914962	0.00014686966811422358	0.00014661902983845532	0.0001458799981181083	0.00014544019247513508	0.00014512109699517332	0.00014453521028286656	0.00014452950916702474	0.00014351470109708254	0.00014348596463900049	0.00014333984242174773	0.00014226003285554018	0.0001419318215049567	0.0001416684859131725	0.0001415685893767535	0.0001409314436607986	0.000140792322884644	0.00014077169385493635	0.00014054879840456335	0.0001401333872942938	0.00013976565719732908	0.00013953590250662663	0.0001394202383912859	0.0001391114829369405	0.00013907538228715162	0.0001390674113044702	0.00013901303448573822	0.0001389922383162471	0.00013871038561765449	0.00013848758324473136	0.00013839304647696068	0.00013835501587050342	0.00013827922477594056	0.00013825994377074388	0.00013822212210497863	0.00013779343086431307	0.0001376694837603792	0.0001375169267979545	0.0001374872858479055	0.00013738113611403137	0.00013725975510511486	0.000137241653567345	0.00013722168949744068	0.0001370831794186185	0.00013699915410443574	0.00013677293910436552	0.00013657876121157662	0.00013654941431537484	0.00013652188602328178	0.00013645771587379084
0.950560095994316	0.00033554458324924617	0.0003351856188755249	0.0003348433907818366	0.0001714375539654289	0.00017076677905664912	0.00016945401424575145	0.00010383619317772696	0.00010378153206202252	0.0001037548618898238	0.00010370780927030436	0.00010369456984075351	0.00010369115424227636	0.00010369093050489878	0.00010368660099023376	0.00010366964721441388	0.00010366945284241946	0.000103665974505062	0.00010366541939148095	0.00010366109046669664	0.00010365223486481949	0.00010364969312159893	0.00010364904816523776	0.00010364570170639373	0.00010364180920390409	0.0001036385843933559	0.00010363560465358712	0.00010362621280808089	0.00010362564908169341	0.00010359866758566761	0.00010359790910534289	0.0001035964515987648	0.00010359628342656838	0.00010358419217251964	0.0001035808764044725	0.000103577457905185	0.00010357493266087315	0.00010357256649269272	0.00010357044843535028	0.00010355591712348796	0.00010353080372845721	0.00010352589757735591	0.00010352033940318992	0.0001035174996619312	0.00010351474733060091	0.00010351468849452479	0.00010351103247557792	0.00010350155984143737	0.00010349688218396672	0.0001034940809871526
0.9501746614570384	0.00015475299660335358	0.00015288178245570226	0.00015283620114898798	0.00015174369635242998	0.00015161078288425798	0.00015117515994279547	0.00015073908868205128	0.00015001895086452058	0.00014921650685126203	0.00014903213210607728	0.00014874163896101415	0.00014721746217902487	0.00014707805235836835	0.00014585323723741592	0.00014579599861770133	0.0001457538059461071	0.0001455920522957466	0.00014520872851446712	0.00014485608146795037	0.00014463248985763618	0.00014440718275027454	0.00014440430039831662	0.00014439995048707883	0.00014434205055273617	0.00014432279878389458	0.00014411336702320457	0.00014386591864078412	0.00014364713531164652	0.00014359020927315414	0.00014351216951216753	0.00014325312898321309	0.0001431024216034306	0.00014304457545829315	0.00014268536529209674	0.00014251586976656973	0.00014241748462123508	0.0001422649842093882	0.00014144163077143865	0.00014136576155172285	0.00014116072527059457	0.00014099547303237533	0.00014077623252267742	0.0001404789220354032	0.00014045124292987022	0.00013992764801885462	0.0001395431260949985	0.00013938121317732868	0.00013935215747401953	0.0001386971141759383
0.950175920484074	0.00015767525925867963	0.00015567048784574438	0.0001543312068000419	0.00015369447036034625	0.0001536582925220506	0.00015298879547335337	0.00015250105114772251	0.0001517392926085569	0.00015145673770620025	0.00015072563975583508	0.00014992525264873166	0.00014990645550707742	0.0001496509455625	0.00014937764471538236	0.00014887793291763047	0.00014884121652986943	0.00014842349375838684	0.00014838508125565293	0.00014829672727308091	0.0001470300585656555	0.00014697551749337452	0.00014688565945901867	0.00014664119370074162	0.00014632225425769942	0.00014631415735121784	0.00014613885273170952	0.00014607271103590533	0.00014559739773947725	0.00014540394092436376	0.00014538484103178258	0.00014532805890372875	0.00014528395321508373	0.0001451857565680676	0.00014511387098598108	0.0001449841528307715	0.00014480387940488132	0.0001446509683342569	0.00014456035909297604	0.00014452595795284398	0.0001444909786508535	0.00014445114084884732	0.00014439847987604966	0.00014391088322869154	0.00014373272525172026	0.00014321726607755916	0.00014315542494817765	0.00014281822982424035	0.0001428005878639479	0.0001424258135292519
0.9501624398616784	0.00014245526205661276	0.00014016257301536936	0.00013987120998565158	0.0001396433902974291	0.00013855945591471967	0.00013837141205013577	0.00013814191735494818	0.00013807241119899498	0.0001375919067532828	0.00013732749975512074	0.00013727844597624198	0.00013675880922065628	0.00013637795375802031	0.00013637733972978014	0.0001363116330879735	0.00013618821176568862	0.00013595386641464038	0.00013534395933921124	0.0001350036801852074	0.00013480195482234525	0.00013448244649338765	0.00013447057960482286	0.0001343814526950462	0.0001343794623235912	0.00013407953719900246	0.00013380656329323794	0.00013380588239054412	0.00013366817480682324	0.00013359205064309926	0.00013355211988398568	0.0001333323324946855	0.00013322365533357372	0.00013314548739176674	0.00013308803470417387	0.0001328047551464822	0.00013247548709996812	0.00013245065528978732	0.0001322385630556498	0.00013222201244010923	0.00013209202943979237	0.00013209043851847827	0.00013188579128856144	0.0001317502039605684	0.0001317479904853969	0.00013174208736918533	0.00013171158627928877	0.00013153421885970734	0.00013141466082469718	0.00013115401368368878
0.9501560935831176	0.00013892699069419494	0.00013890585451114504	0.00013756615156118314	0.00013639331271900703	0.00013631876333109402	0.0001362558823428961	0.00013597539006944732	0.00013582401566489537	0.0001353523159238332	0.00013512192620315292	0.00013496921557247434	0.0001349183154854556	0.00013482479933358803	0.00013477728943939082	0.0001345780123674829	0.00013454249748049842	0.00013449479008336866	0.00013446203460272687	0.00013419499195330847	0.0001340157673771729	0.0001335261296515449	0.00013310769215942644	0.00013308711826149014	0.00013278125567217248	0.0001327237057516383	0.0001326308494685541	0.0001324641533018576	0.00013225636657099687	0.00013225333615404648	0.00013224551661048553	0.00013215836464749203	0.00013213341709170264	0.00013212402683473532	0.00013208103345538734	0.00013188611920332517	0.00013186320760046844	0.00013172942498813312	0.0001317182776377656	0.00013170250033676945	0.00013161485476223138	0.00013159845834014836	0.00013157372858709174	0.0001313896336329355	0.00013136846146347519	0.00013134266078411715	0.00013129504647797782	0.00013128891551124363	0.00013121552027001797	0.00013115494123799244
0.9501731507822933	0.00016847327020167745	0.00015879459835333977	0.0001578373282286569	0.0001577116361706206	0.00015704359425809506	0.0001547429497623594	0.00015464000358815858	0.00015453403832951232	0.00015414670816492882	0.00015398344516318128	0.00015354351218688212	0.00015302290691498078	0.00015290391821138984	0.00015249391065317778	0.00015248380186623644	0.00015176003292738946	0.00015103965749599165	0.00015082351561380032	0.00015066056552902495	0.00015055483649079296	0.00015036182510589318	0.00015034288330111506	0.00015006727815581675	0.00014978855751729035	0.00014942546013788722	0.00014915342093286142	0.00014890258731222185	0.00014876545097472062	0.0001486978642659654	0.0001481164954585833	0.00014779885492001486	0.00014743061235014083	0.00014695672352085565	0.00014690711746514088	0.00014682288712568922	0.00014679044537742143	0.00014669837755823463	0.00014574911317749128	0.00014541292487531832	0.00014525110979839276	0.00014507273172479702	0.00014453938061226236	0.00014431465706075497	0.00014365216099963506	0.00014347507364055183	0.00014342926380881118	0.00014319287851396234	0.00014279966234009164	0.00014254912634366319
0.9507710560822412	0.0007745767620719036	0.00019367750716473968	0.0001930401639289374	0.00010051540152141079	0.00010045790857952474	0.00010044024153488772	0.00010038206661051469	0.00010036565631979687	0.00010035470583171864	0.00010035335853575335	0.0001003511857813138	0.00010034242485897647	0.00010033076111625815	0.00010033014113232976	0.00010032910740911071	0.00010032722438879344	0.00010032701669514439	0.00010032522654120576	0.00010032269888369417	0.00010031843131550634	0.00010031639927321709	0.00010030872608189971	0.0001003019718394396	0.00010030070878395896	0.00010030022790694894	0.00010027621068151398	0.0001002718411886988	0.00010027176969113356	0.00010027092715550916	0.00010026775170431789	0.00010025688093892658	0.0001002499539595588	0.00010024483303079804	0.00010024363122046336	0.00010023822130209756	0.00010021286243776215	0.00010021064087029107	0.00010020936016614004	0.00010019936732569966	0.00010019844554698828	0.00010019308462561494	0.0001001898136993071	0.00010018977393499926	0.0001001836170285182	0.00010017854094550616	0.00010017089248025173	0.0001001702664899898	0.00010016289425030156	0.00010015783176729872
0.9501535530672393	0.000140321496656429	0.0001401397276516104	0.00013985038991117766	0.00013974810358140978	0.00013967543209832117	0.00013906153583379222	0.0001390089805925593	0.00013896418052588468	0.00013890718203954808	0.0001388896510509198	0.00013850862233986388	0.0001376547729971735	0.0001375193381498156	0.0001369363336723115	0.00013675551388059236	0.00013667313060884744	0.00013665317887034042	0.00013618038794909598	0.00013604126961998201	0.00013598490162030627	0.0001359758041789154	0.00013579764893159227	0.0001355573259277171	0.0001354449164804015	0.00013534178984670646	0.00013523937947384744	0.00013467720861990343	0.00013459336141628431	0.00013457169040110182	0.00013439862311201471	0.00013433370735317933	0.00013428079155733522	0.00013425393625351285	0.00013409081677176558	0.0001340707035598402	0.00013402343768482693	0.0001340099883917549	0.00013391248795438057	0.00013386465740038042	0.00013385381784533884	0.00013383577508922903	0.00013382727692181354	0.0001338069241438275	0.00013375220777871836	0.00013375005446803325	0.00013374834326593867	0.00013351877910566364	0.00013349460698879414	0.00013332230767262995
0.9501689586611028	0.00015423939832095564	0.00015023811069222098	0.00014953000990451022	0.00014946258404186584	0.00014865799938041348	0.00014844763460326171	0.00014819091406329438	0.00014790072954382348	0.0001474687687260156	0.00014681590618753577	0.00014673702145292098	0.0001465994560179723	0.00014615253521084567	0.00014605686539542414	0.00014573859210844584	0.00014553065485012185	0.00014550811709403133	0.00014547646910456158	0.00014534399898433642	0.0001452767626971924	0.0001450750315271811	0.00014503481176983274	0.00014488387117110946	0.00014475924966046166	0.00014475052342657568	0.00014461438004068552	0.00014427961320250183	0.00014421820495366815	0.00014406022157414486	0.00014402976876516738	0.0001438731298630211	0.00014373204205461837	0.0001431682954004919	0.00014307872644149654	0.00014303492111331022	0.00014276293585457328	0.0001426197010216828	0.00014188466329914198	0.00014157535415005494	0.00014156998999668053	0.00014147178355466768	0.00014138941401409098	0.00014128455773933734	0.00014109720832103208	0.0001410797193182336	0.00014094867444690903	0.00014081415664339214	0.00014075369523070748	0.00014069549295788006
0.9502365219986424	0.0001934875965978107	0.00016218531918502243	0.0001613390786738518	0.00016004553198029192	0.00015951726681872312	0.00015871922003684403	0.00015805370198718766	0.0001572979540455493	0.00015721574123026333	0.00015608546258281806	0.00015511344834296683	0.0001550666375006709	0.00015486342688794097	0.00015432051502316154	0.00015397870767244187	0.00015392019355943645	0.00015386109277755616	0.00015359668658478212	0.00015356393590963832	0.00015354710260513774	0.00015344754389781356	0.00015314906027053582	0.00015304464819780795	0.0001528218854294959	0.000152448515676108	0.00015202136352166003	0.00015189246634275704	0.00015154704308234052	0.00015150729601622794	0.00015139963106033567	0.0001512379720030994	0.00015101076443049046	0.00015092891814958036	0.00015058981742449142	0.00015055391295643156	0.00015053486440682725	0.0001500439990617375	0.00014967541072358133	0.00014964517338121843	0.00014959295948776334	0.00014939717208626034	0.00014939031463583058	0.00014902907984466968	0.00014886760076640668	0.00014869052159913708	0.00014868501745836742	0.00014864975052073792	0.00014853917248282134	0.00014841985093956735
0.9507615058023184	0.0007615058023184479	0.0004120054145446948	0.0004120054145446948	0.0001912758354464073	0.00019063752803508038	9.921650150995827e-05	9.915691832940308e-05	9.914205467460849e-05	9.908480115046171e-05	9.907790032604527e-05	9.90744876460138e-05	9.906707301146663e-05	9.90647030866542e-05	9.905133916975649e-05	9.904809604676927e-05	9.904285724997868e-05	9.904232032238384e-05	9.904189744205122e-05	9.9034467632361e-05	9.903146115109076e-05	9.902741238129048e-05	9.902555061825629e-05	9.902089443577859e-05	9.901587988275896e-05	9.90150024397049e-05	9.901349667654956e-05	9.901260166809103e-05	9.898346491177224e-05	9.898328529980323e-05	9.898297095498465e-05	9.897507548661744e-05	9.89700217753245e-05	9.896822545050316e-05	9.896413208575116e-05	9.896047389201036e-05	9.895815017065304e-05	9.894882966382942e-05	9.893863514483196e-05	9.891638451450555e-05	9.891289028875344e-05	9.890701043818532e-05	9.890662748848036e-05	9.890213772469755e-05	9.89005739600254e-05	9.889634322247012e-05	9.889394543678912e-05	9.88884828311126e-05	9.888799172918924e-05	9.888489203034084e-05
0.9505614650033838	0.0003331315847247768	0.00030343431049002203	0.00030343431049002203	0.0001718186256365949	0.0001711590004558592	0.00010400217501071428	0.00010395087585586226	0.00010392795014847152	0.00010387613507765846	0.0001038669893041988	0.00010386400873559548	0.00010385957820494144	0.00010385670396230637	0.00010384331246838832	0.00010383999920692992	0.0001038331059147549	0.0001038329197999421	0.0001038324250655697	0.00010382515087143396	0.00010382154012905904	0.00010382044071671302	0.00010381746802175008	0.00010381203538629866	0.00010380755695584267	0.00010380521153385868	0.00010379943167154324	0.00010379589287646667	0.0001037726491630694	0.0001037706249026074	0.00010377000494157684	0.00010376600032016444	0.00010375373267538348	0.0001037529317294117	0.00010375011599389784	0.00010374892820878078	0.00010374755212474624	0.00010373946067244842	0.00010372975575913528	0.00010370208279104692	0.00010369595270770524	0.00010369438809217496	0.00010368969003226904	0.00010368966691516165	0.00010368812400998261	0.00010368099105499668	0.00010367934289559737	0.00010367036532104112	0.00010366786196835216	0.00010366780942401
0.9505614650033838	0.0003331315847247767	0.00030343431049002203	0.00030343431049002203	0.0001718186256365949	0.0001711590004558592	0.00010400217501071428	0.00010395087585586226	0.00010392795014847152	0.00010387613507765843	0.0001038669893041988	0.00010386400873559548	0.00010385957820494144	0.00010385670396230637	0.00010384331246838832	0.00010383999920692992	0.0001038331059147549	0.00010383291979994208	0.0001038324250655697	0.00010382515087143396	0.00010382154012905904	0.00010382044071671302	0.00010381746802175008	0.00010381203538629866	0.00010380755695584267	0.00010380521153385868	0.00010379943167154324	0.00010379589287646667	0.00010377264916306939	0.0001037706249026074	0.00010377000494157684	0.00010376600032016444	0.00010375373267538348	0.0001037529317294117	0.00010375011599389784	0.00010374892820878078	0.00010374755212474624	0.00010373946067244842	0.00010372975575913528	0.00010370208279104692	0.00010369595270770524	0.00010369438809217496	0.00010368969003226904	0.00010368966691516165	0.00010368812400998261	0.00010368099105499668	0.00010367934289559737	0.00010367036532104112	0.00010366786196835216	0.00010366780942401
0.9507615058023184	0.000761505802318448	0.0004120054145446948	0.0004120054145446948	0.0001912758354464073	0.00019063752803508033	9.921650150995827e-05	9.915691832940308e-05	9.914205467460852e-05	9.908480115046174e-05	9.907790032604527e-05	9.90744876460138e-05	9.906707301146664e-05	9.906470308665423e-05	9.90513391697565e-05	9.904809604676927e-05	9.904285724997868e-05	9.904232032238386e-05	9.904189744205122e-05	9.9034467632361e-05	9.903146115109076e-05	9.902741238129048e-05	9.902555061825629e-05	9.902089443577864e-05	9.901587988275896e-05	9.901500243970492e-05	9.901349667654956e-05	9.901260166809103e-05	9.898346491177227e-05	9.898328529980323e-05	9.898297095498465e-05	9.897507548661744e-05	9.89700217753245e-05	9.89682254505032e-05	9.896413208575116e-05	9.896047389201036e-05	9.895815017065304e-05	9.894882966382942e-05	9.893863514483196e-05	9.891638451450555e-05	9.891289028875345e-05	9.890701043818532e-05	9.890662748848036e-05	9.890213772469755e-05	9.89005739600254e-05	9.889634322247012e-05	9.889394543678912e-05	9.88884828311126e-05	9.888799172918924e-05	9.888489203034084e-05
0.9501560736385284	0.00013946629575987244	0.0001387487832753229	0.00013827686427947758	0.0001378995236851887	0.00013743846664100696	0.00013724048751224323	0.000136628526704025	0.00013657964873531664	0.00013620098530543566	0.00013610994243319857	0.00013603090838280602	0.00013589890300303608	0.00013559612984331552	0.00013536691101876202	0.00013489038086548396	0.00013451740124262017	0.00013451460822157737	0.00013437923555702455	0.00013418888148105797	0.00013417804676764638	0.0001340272664686817	0.00013402003589231692	0.00013384478537183396	0.00013383483576277026	0.00013378300123252082	0.00013357789572327996	0.00013332553849621688	0.00013312751615999303	0.00013308436093571003	0.00013296421775835219	0.00013294574872601848	0.00013291694712649568	0.00013274178616124398	0.000132674837938625	0.00013256567298558	0.0001325444092662717	0.00013225098224488421	0.0001322480026122125	0.00013223767748874168	0.00013192185783908507	0.00013187038966046532	0.00013186733349971496	0.00013173898335756354	0.00013161515340240457	0.0001314904819651484	0.00013148566662909308	0.00013142807063910714	0.00013134666424877609	0.00013132382851716623
0.9501506765056509	0.00014172164536653463	0.00013954030315151434	0.00013768714995102225	0.00013749697786042672	0.00013736101194327614	0.00013733678173206523	0.0001365769688008636	0.00013655514099770465	0.00013645007348512473	0.00013639574062330754	0.00013619163983439038	0.00013585944512225947	0.00013565159404945923	0.00013549702310949288	0.00013546170789229312	0.00013543839330227192	0.00013533508401397733	0.0001352938178445298	0.00013510903659598225	0.00013500978863568468	0.0001347672062907018	0.0001346139092917043	0.00013445612920161254	0.00013439210279593604	0.00013432076894620356	0.00013428288467574786	0.0001342783728992941	0.00013425133034058797	0.0001342502745807102	0.00013423205721188727	0.00013420650215994058	0.00013405330609682914	0.00013397782921939144	0.00013392606306373038	0.0001338989042391635	0.00013386228738721437	0.00013383145975227404	0.00013376425968821082	0.0001337383432087099	0.00013340276584877868	0.00013321933832201232	0.00013316019327565054	0.00013314968185811838	0.00013309802466370086	0.0001330472054943061	0.0001329236693858269	0.00013275242129808014	0.00013263766962661215	0.00013259279825657952
0.9501572920230724	0.00014563256083733234	0.000144463283022913	0.00014380497687301402	0.00014353172934499517	0.00014314777331498457	0.00014313761219010581	0.00014309737903440352	0.00014275176420990726	0.00014228049749839212	0.00014185215642156186	0.00014177493557725735	0.00014164624748540095	0.00014162819447463755	0.00014142053759912931	0.00014134798534002005	0.00014130585860577018	0.00014128992152111688	0.000140987284085594	0.00014094941767003159	0.00014077900064103811	0.00014024946603775958	0.0001400469285900584	0.00013999507644501508	0.00013995983909245445	0.00013994623554121674	0.00013983295094783962	0.00013981688317328506	0.00013958440725870888	0.00013942923741061382	0.00013940859299918962	0.00013934303117793745	0.00013931324562313935	0.0001393059218585818	0.00013929482293797656	0.0001392151234981108	0.00013917981457323869	0.00013882926128981783	0.00013871652240488838	0.00013863521363825868	0.00013849203568004135	0.00013845990512168898	0.0001384020782760631	0.0001383456355637137	0.00013833505986103403	0.00013831763982304117	0.00013829024504699014	0.00013812721517029658	0.00013798924268337734	0.0001379040562510678
0.950709873986974	0.00041443026208720673	0.0004143528943526992	0.0003716562579559096	0.000371611428823796	0.0003715155776711549	0.0003714835269178446	0.0003714279595831863	0.00037137655568631546	0.0003713764290505622	0.00037136557680084447	0.0003712631319502545	0.00037124138616654673	0.0003712290870013783	0.00037120908822866467	0.00037110557269088196	0.0003710494336554286	0.00037101591197528987	0.00037101566605605367	0.0003709402289769145	0.0003709006186191133	0.0003708978770217721	0.0003706148774103112	0.0003703524325856517	0.0003703249055933966	0.00037026907354753726	0.00037013769859621103	0.0003694364700766233	0.0003643470822613784	0.0003643338197753986	0.00036431973171752337	0.00036380519354771315	0.00036380285221873616	0.00036369530810379864	0.00036360228382777945	0.0003613301250371411	0.00036004597507787215	0.0003596706000555732	0.00016270814887790457	0.00016204404397986608	0.00016154664192399756	0.00016144730661650877	0.00014838903204796226	7.717222509106436e-05	7.711985989066329e-05	7.710937534351934e-05	7.709378048356099e-05	7.707851107369204e-05	7.700153340547298e-05	7.698150958936479e-05
0.9502970839463096	0.0002781874959195296	0.00019957330716883145	0.00018730194197300525	0.00018401926578762048	0.0001822626738221698	0.00017934729915941854	0.0001742199295100807	0.00017119144496876177	0.00016853315570731706	0.0001668799537800004	0.00016651846438288335	0.00016599109755784103	0.0001646026107901989	0.000163217278912666	0.0001618509020558986	0.00016127489342656156	0.00015965756738288233	0.00015939378356645025	0.00015822630937012368	0.00015809393292536117	0.00015778473476362658	0.00015732703004747616	0.00015646608283699493	0.00015638830045443508	0.00015617954535130526	0.00015537802410015052	0.0001552716938728341	0.00015513998108855563	0.0001538851909703819	0.00015354980614910554	0.000153040201711948	0.00015301752793957677	0.00015258172387848246	0.00015115632313169756	0.00015098116775910284	0.00015039330697067324	0.00015002756901369473	0.0001499978828723502	0.00014997665261708178	0.00014967214259548352	0.0001496637405075001	0.00014959967207870182	0.000149090721161252	0.0001485134005552836	0.00014827033958678967	0.0001479155895781382	0.00014770070498924557	0.00014755180461353059	0.00014722357399268507
0.9501841741940638	0.00018061837436818233	0.00018004985744290088	0.00017894618321083981	0.00017788092932212882	0.00017569284433456304	0.0001733721170331452	0.00017230040693352506	0.0001705139326253988	0.00016993740856451566	0.000169642549196552	0.0001693849848037697	0.0001681090615434025	0.0001676836896149907	0.00016731628721032096	0.00016668096974204862	0.00016624062114741088	0.000166120369555464	0.00016611181605280672	0.0001642243684736309	0.00016393224054401818	0.0001632389428367126	0.00016291927895343726	0.00016220054657355482	0.0001617383001617748	0.0001608132295877107	0.0001603844189346983	0.00016013018665746355	0.00016001469887291916	0.00015987349645838034	0.0001594600380441788	0.0001592359754662182	0.0001590361184478343	0.00015884258877373297	0.00015603473497962367	0.00015601284612099588	0.00015596731144804392	0.00015583919409705704	0.00015567402231154642	0.00015564222867225864	0.00015471558294910125	0.00015457640819489669	0.00015394881342149582	0.0001536978603131135	0.00015308615231314317	0.00015289284579996158	0.0001525505378313204	0.00015223322944899124	0.0001516054758933513	0.00015158222702652552
0.9501542734889044	0.00014466667654855118	0.0001444514764118154	0.00014439135019284126	0.00014264405269526047	0.00014262050012803942	0.00014258422952796284	0.00014168742676430276	0.00014152351350060996	0.00014151042336330762	0.00014139526658592206	0.0001407152984255378	0.00014053348606614914	0.00014051817155362654	0.00014050509131413098	0.00014048861490546617	0.00014047547443803938	0.0001404514568858265	0.00014016396159585566	0.0001398845499940494	0.0001398812451303795	0.0001398616309218368	0.00013978458913725474	0.00013968905179425272	0.00013956987185758545	0.00013949696568324932	0.0001393590369362463	0.00013928414171203592	0.00013928072549358373	0.00013917825446877358	0.00013913165863093892	0.00013907709481566797	0.00013878238758129776	0.00013877542337960256	0.0001386034038099682	0.00013860206627095117	0.00013850404667343773	0.00013840933897478434	0.00013835725664260515	0.0001383165207640846	0.00013826163495305908	0.00013824029478174822	0.00013822972756863551	0.00013810744429514784	0.0001380998979330585	0.00013805936201573258	0.00013797065881085654	0.0001379551908211009	0.00013793662393059525	0.00013789135885906742
0.9501752103296308	0.0001457881094849005	0.00014476700074723194	0.00014468827666991026	0.00014225273853424707	0.00014131333171112705	0.00014058790715664268	0.00014057854026077463	0.00013990236430362754	0.00013978714800401963	0.00013975992670107063	0.00013928765170255513	0.00013913630308230916	0.0001390426843704941	0.00013892095775206963	0.00013871930115277818	0.00013860832917735283	0.00013834754631297151	0.00013717062114073104	0.00013702765866840537	0.00013698159540993194	0.000136767937707798	0.00013659502060300226	0.00013624845196535116	0.00013611740409450907	0.00013606836786799555	0.00013602190015586188	0.00013588597555077943	0.00013577580818172064	0.0001357519617863579	0.0001357347628493968	0.00013561892243810344	0.00013549892875368473	0.0001354278205782075	0.00013524861480265172	0.00013523193359688695	0.00013521150586858033	0.00013511922880874848	0.0001349750814124183	0.00013421045001989708	0.00013414214758346928	0.00013400924975194808	0.0001338186330792344	0.00013360741423147922	0.00013357112762062433	0.0001329402522266767	0.00013281234933775472	0.00013266473091126345	0.00013257237221990682	0.0001320735754820753
0.9501639506074232	0.00014547808107220927	0.00014456641149531536	0.00014448109676913653	0.00014392368831358865	0.0001428666908827275	0.0001419895309296609	0.00014196972280878327	0.00014189417038513912	0.00014186770553340294	0.00014116382872767866	0.00014069761152433896	0.00014053362815610092	0.00014002888358598798	0.00014001083079880587	0.0001399575053033754	0.00013994908215448284	0.00013986694663225318	0.00013961904045537715	0.0001392419952276322	0.00013915017355630336	0.00013912267535542768	0.00013891501943450574	0.00013885570173564893	0.00013869297073930455	0.00013857944174111044	0.00013854472429055187	0.00013852039796382872	0.0001383941846697355	0.0001383939338367227	0.00013822117414083468	0.0001381347170765738	0.00013801888906412972	0.00013765496312383087	0.00013753730431810345	0.00013741176262609237	0.00013738534519338653	0.00013696732071142995	0.0001368415213998947	0.00013683424630498586	0.00013680638496272918	0.0001364134262421336	0.00013623506320744076	0.00013608819775498226	0.0001360841318733215	0.00013605966322795195	0.00013592902086090975	0.0001351046366751123	0.00013507063252897044	0.0001347306718722599
0.9501555579338146	0.00014646338017047789	0.00014562285351582682	0.00014433132795000747	0.00014414243284717611	0.00014349696588518686	0.0001432417694560917	0.00014296528847810517	0.00014261826353554246	0.00014251223743163874	0.00014155704901005762	0.00014148507106612258	0.0001412093166803201	0.00014067807757208885	0.00014017185631562282	0.00014010736247738363	0.00014003829315946937	0.00013983209096855672	0.0001398134558312099	0.0001394969746421511	0.0001390408353859203	0.0001386756017571939	0.00013856324203827668	0.00013837925431886414	0.00013834165429016295	0.00013833804450850702	0.00013821650717716038	0.00013820674941902576	0.0001381698461467089	0.00013812129382757986	0.0001380440074240905	0.00013791873515899578	0.00013787018105242862	0.00013784930257934773	0.00013769536912830048	0.00013742218007584594	0.0001371132647159481	0.00013680835916344628	0.00013644533957535586	0.00013628023331710865	0.00013603320760324786	0.00013573694946873477	0.00013564523745249475	0.00013561959776036756	0.00013534619383587473	0.00013511679811338168	0.00013492259752355873	0.00013490222069844005	0.00013490051296234794	0.00013464422468468422
0.9501671082937394	0.00015473526567885305	0.0001544264515423192	0.0001510232666165528	0.00015072165573791038	0.00015063787074506664	0.00015061641274881642	0.0001503671309985167	0.00015027148620975128	0.00015024230710024864	0.00015022047181142222	0.00014979418147102736	0.0001497765047900998	0.00014962904889830614	0.00014919543087645655	0.00014848412079422285	0.00014848249389683605	0.00014826608382528366	0.00014820337430822636	0.00014748847368950974	0.00014706412514058472	0.000146902096647255	0.00014656210215730094	0.00014656063764455286	0.00014620844779578257	0.00014551011512877675	0.0001451927773395729	0.00014519075597727317	0.00014500805151004668	0.00014497183436829622	0.00014473369328458992	0.0001445471080614709	0.00014425877570737558	0.00014407019029781315	0.00014402878104526954	0.00014384457498547336	0.0001434806939742828	0.00014319361785987094	0.0001430063913892615	0.00014270576284709536	0.00014236238803010776	0.00014172508605823315	0.0001416584990979318	0.0001403680297136106	0.00014031157358035008	0.00014021311547331	0.00014001914866139032	0.0001399426584732697	0.0001398828957439692	0.0001394403038610546
0.950776197257532	0.0004578200603732191	0.00019496780082378412	0.00019431018412083213	0.00010114994579205884	0.00010108942277562604	0.00010107302422247353	0.00010101555143837644	0.00010100719638201391	0.00010100443922419847	0.00010099911178856952	0.00010099495669731148	0.00010098086523310268	0.00010097752087545092	0.00010097283705601868	0.00010097276909491234	0.0001009722394847056	0.0001009617860847088	0.00010096098295718996	0.00010095661305944753	0.0001009533530597308	0.00010094966629832344	0.00010094368613830554	0.00010094360740537968	0.00010094121856362553	0.00010093960577271737	0.00010091127676417546	0.00010091113195897907	0.00010090877082489102	0.00010090266523980849	0.00010089690818683455	0.00010089547864151363	0.00010089128829774743	0.00010088691855197504	0.00010088587612711666	0.00010087681219123095	0.00010086601033114129	0.00010084109303462375	0.00010083963130535844	0.00010083198791972187	0.00010083171978935056	0.00010082746749315048	0.0001008259431391777	0.00010082149772381224	0.0001008171961540818	0.00010081429940143988	0.000100813760592296	0.00010081050861069602	0.00010080943362794241	0.00010080655978117196
0.9507960084806172	0.00024072207776299433	0.0002406753400194501	0.00024060519856730685	0.00024013462253045454	0.00023930571545557642	0.00023923517925930482	0.0002370604155270436	0.0001453470566340686	0.00014468053173004298	0.0001059526696079534	0.00010591327662929174	0.00010588316327281214	0.00010583434638730332	0.00010581881182019581	0.00010581711216768355	0.00010581567542058868	0.00010581551857444992	0.00010580201218866768	0.00010579874743662409	0.000105791805961827	0.00010578939676991864	0.00010578880674622306	0.00010578390591998897	0.00010578013228092275	0.0001057792336278282	0.00010577702548105196	0.00010577058404476594	0.00010576651122260969	0.00010576367504577967	0.00010576201897579162	0.00010574412669906162	0.00010573654406628763	0.00010572777092122585	0.00010572404095768656	0.00010572272169282791	0.00010571260322881229	0.00010571077901181124	0.00010571072685712442	0.00010570685425397864	0.00010569780321228785	0.00010569106831651284	0.00010568762535443217	0.00010566020748883399	0.00010565673727777067	0.00010565212636289058	0.0001056476936007894	0.00010564212786336786	0.0001056416117873468	0.00010563557023046197
0.9501720485254757	0.00015041316481014276	0.00014905203333549826	0.0001480041146625068	0.00014760663820900487	0.00014711852417136252	0.0001470574438702449	0.0001466759642462752	0.00014544371526602968	0.00014535442837244742	0.00014491176503269367	0.000144513277530476	0.00014384030733562595	0.00014370267732794785	0.00014347497464168722	0.0001432955233233745	0.00014283286025394153	0.00014113791380873688	0.0001407190758835177	0.00014055199921235334	0.00014035918673242645	0.00014018217107993113	0.0001401334218991861	0.00013997679527755872	0.00013996631532066278	0.00013990094318987206	0.0001396834972932079	0.00013962449641281304	0.00013957840720238524	0.00013957095987962307	0.00013953800986193365	0.00013937605234071336	0.00013896896484646214	0.00013853073721132572	0.0001380588765097163	0.00013799205104479296	0.00013795829933192745	0.00013793920679738608	0.00013761392105156222	0.00013699496813453227	0.00013697241633769096	0.00013686460537696345	0.00013667657913073053	0.00013655707988372796	0.00013637323910817154	0.00013636468520900774	0.00013607633193817644	0.00013578534478578296	0.00013563564200798608	0.0001355888766013454
0.9501789414786204	0.00015366190034436786	0.00015034935257548468	0.00015014273523614324	0.00014894118821787814	0.00014628732696289588	0.000146257691377815	0.00014517289857239206	0.00014466469541331008	0.00014444059108404718	0.00014384515927600528	0.00014348652274767245	0.00014343515481003382	0.00014316054782091822	0.0001425345825328221	0.00014241475461137807	0.00014240251836750327	0.00014198545650786882	0.00014196555557438636	0.00014195080956928269	0.00014194215610280626	0.00014170495638931912	0.00014133867992664016	0.00014129683833100513	0.00014102111374202704	0.00014078096498920892	0.00014077527832886426	0.00014025885350822168	0.00014014418990549612	0.0001396517655545762	0.00013948563217542983	0.00013940967630728348	0.00013933595468673421	0.0001392137470281485	0.00013892909105876818	0.0001388601540948655	0.00013854153047026212	0.00013840103533044676	0.00013836650882612418	0.0001380599773387344	0.000137836804964764	0.00013761670800360666	0.00013756444301608948	0.00013744176494448493	0.0001374017740012399	0.00013717659101217413	0.00013683350473162772	0.00013676388936127	0.0001366724802455267	0.00013617326173602813
0.9501591765209042	0.00013929661509873466	0.00013866687673392896	0.0001380377866230086	0.00013768345588232946	0.00013758421233677775	0.00013711594482974904	0.0001369389295811316	0.00013681787052774723	0.00013664888031217034	0.00013610020539595518	0.00013604820608765578	0.00013594413637793166	0.000135739849723687	0.00013563347082490534	0.0001354270046927277	0.0001353894257640993	0.00013520724418086702	0.0001350692681943767	0.0001348387820455213	0.00013469827653296674	0.00013463431277136682	0.0001346203408225588	0.00013451403429418286	0.00013440041555523138	0.00013427712650056155	0.00013423237008944344	0.00013419884920340075	0.00013411919875493334	0.00013395950378892657	0.00013384842064681165	0.0001337516275721448	0.00013373771455008578	0.00013373467612474684	0.0001333002442745448	0.00013322710659572617	0.00013317282324028741	0.0001328762984638228	0.00013281413501863655	0.00013281102399784398	0.00013270437804053072	0.0001326238138858047	0.00013256012552989084	0.000132447025867897	0.0001323577352961762	0.0001323496921753307	0.00013232456152906092	0.00013222354857297613	0.0001321917097682482	0.00013209502374330728
0.9501548055683378	0.00014361275028628833	0.0001430711371759329	0.00014229921856727124	0.00014106184568546008	0.0001403705085541815	0.00014027776520782434	0.00014014087829233022	0.00013959107694625126	0.00013957876186100618	0.00013928221395699154	0.0001390491468505863	0.00013900602995854699	0.0001389551863469401	0.00013894884499394264	0.0001387258156477846	0.0001386836124314471	0.00013830206622536282	0.00013802970131126198	0.00013785192234002137	0.00013745148126951978	0.00013740013711079402	0.00013731611564946666	0.00013722549269067953	0.00013720915031945226	0.000137104863139167	0.00013692404597952408	0.00013689509219765416	0.00013671697105390658	0.0001365235428124333	0.0001364354424886463	0.0001363074677516291	0.00013615740481763536	0.00013596056431221473	0.00013591562710446738	0.0001357216693210405	0.0001355602094584699	0.00013555617135264486	0.0001355302546416125	0.00013532513146252343	0.00013519503914920762	0.00013508012679550952	0.00013504371411149167	0.00013462259946087876	0.00013450023707020932	0.00013441521911590232	0.00013437538041819082	0.0001342268163973545	0.00013421397594177674	0.00013418955400820582
0.9501751263594084	0.00015225855397751057	0.00015061448552030588	0.0001503135347114313	0.00015028681482206997	0.0001493723332716126	0.00014864007842375362	0.00014782874013084604	0.00014720355302358617	0.00014708839308216268	0.00014686215505852311	0.0001464899403520118	0.00014564236405759467	0.00014549110693226364	0.00014515053017864708	0.000145044605916456	0.00014466202021955288	0.0001442866855616611	0.00014396029049597683	0.0001433446878975401	0.00014273075592887842	0.00014255586941635634	0.0001423834187714465	0.00014172767626230754	0.00014137635729935918	0.00014079023963195494	0.00014057185776731403	0.00014049728369608822	0.0001404738543254098	0.00014022265268730472	0.0001397298006047451	0.0001395963217936511	0.00013910414852805908	0.00013871222051598892	0.00013870532482867528	0.00013861440737935745	0.0001383956474773497	0.00013838384509294748	0.00013833152182497594	0.00013793151031680584	0.00013780188406722034	0.00013760108979073198	0.00013759185669251308	0.00013744269198898227	0.00013686646786494842	0.00013671536338938654	0.00013650159316440087	0.0001364981151573766	0.0001364548665291832	0.00013628942445223068
0.950169231640302	0.00014935836786484022	0.00014880081690553786	0.00014859667052302442	0.00014854824823753985	0.00014724516060936208	0.0001465932905553255	0.00014560162743173483	0.00014529575534767258	0.00014525759408088638	0.00014525175580868083	0.0001448881650514137	0.00014466908633793072	0.00014409304607059607	0.00014405844857784178	0.00014375623024945802	0.000143686019132656	0.00014367248532532918	0.00014333828363157175	0.00014333080494445083	0.00014326195633935487	0.0001431959688973762	0.00014315664633947868	0.00014314186545074937	0.00014313428042868188	0.00014309949648824732	0.0001430380009654956	0.00014291847985651841	0.00014289953862571292	0.0001425853845581881	0.00014211217672806836	0.0001420694337563539	0.00014183287838781202	0.0001414214750958278	0.00014121246565054123	0.00014117437880213006	0.00014102121070527074	0.000141016734116775	0.00014100122072803923	0.00014068928071010243	0.0001405319546383492	0.00014053039073668526	0.00014035959554165484	0.0001402898044837281	0.0001402206810099862	0.00014002536589989906	0.00013990487125241155	0.00013982014296998974	0.0001397496888534688	0.00013959936970380475
0.9501800196765572	0.00016218485722902702	0.00016095152265867795	0.00016078972141162135	0.00016041005063053947	0.00015992281757696823	0.0001596719615980145	0.00015915153684269704	0.00015873303150400067	0.0001584369490902047	0.00015758042127591047	0.00015713944941134656	0.0001567093509301114	0.0001563559557131662	0.0001561663733758645	0.00015554138238458535	0.00015510459097098893	0.00015497500259012542	0.0001547297207065538	0.0001545414054809129	0.00015428723117771369	0.00015315697662665237	0.00015311268364788627	0.00015280800353989837	0.0001528014272643588	0.00015242695696914712	0.00015220417328897713	0.00015208183444822667	0.00015144383901408934	0.00015123127109828942	0.00015076432893437446	0.00015032011429260184	0.00015022677308456945	0.00014921484366005281	0.00014790385396990958	0.00014760554420648864	0.00014733735015807922	0.00014727930530064796	0.00014716583555647198	0.00014714076842454378	0.00014691173887818154	0.00014641784981507395	0.00014616120598678572	0.00014612909567957857	0.00014564962321205892	0.0001447296743685609	0.00014468088244039764	0.00014465094425488372	0.00014398522619563878	0.00014326774770943585
0.9501987836138004	0.00019106782361168572	0.0001711184982266139	0.00017076576415646702	0.0001692736051429018	0.0001690915038109296	0.00016836043235680083	0.00016768510452368942	0.00016756625593889135	0.00016669601476635942	0.00016556775560366228	0.00016551647227570402	0.00016496007888368191	0.00016434710715691576	0.00016403081485111002	0.00016281680455341058	0.00016253209260011598	0.0001625257818541515	0.00016225000962610654	0.00016198779570665437	0.00016162938253688232	0.00016144494850803522	0.00016118480763386333	0.0001610584749763206	0.00016058225987579692	0.00016031094355608086	0.00016005185693235966	0.0001597761159371649	0.00015930124302239183	0.00015914747850936755	0.00015903467515705056	0.0001588469986531164	0.0001585684561733193	0.00015849063964852984	0.00015847804269043678	0.00015810393768756606	0.0001580253252107193	0.00015787445150237012	0.00015774245699404603	0.00015770826386201454	0.00015749536916260265	0.0001574506518574935	0.00015743864937140873	0.00015734784268070588	0.00015732801698318567	0.00015699844723637404	0.00015695534979958973	0.0001568541639559856	0.0001567554244106111	0.00015659774202137012
0.9501625664549808	0.00016259106231658865	0.00016256167832385984	0.00016160173326039027	0.00015580546377163683	0.0001552299184723203	0.00015505953363035652	0.00015321266740477802	0.00015319404253186095	0.00015286108430941317	0.0001522529428571847	0.00015194928646695174	0.00015106874681187693	0.0001510453973357675	0.00015102502119526679	0.00015079577388882724	0.00015050315754602337	0.00015004596414513872	0.00014971756521305242	0.00014957462449872015	0.00014955214319251832	0.00014950078550943856	0.0001494934597224524	0.00014922316106881058	0.00014918093998604235	0.0001491213387617507	0.00014884617537361768	0.00014876420545744664	0.00014869521044636437	0.0001486407058220235	0.00014858061240336897	0.00014857921010264842	0.00014844898273687972	0.00014834047358100894	0.00014822902954121582	0.0001481854330262907	0.00014813542431073212	0.00014808620553075324	0.00014805340230179023	0.00014787089821518006	0.00014786628722715615	0.0001477310784236428	0.00014769761986323785	0.00014769625054867843	0.00014749527889927893	0.0001467466463268998	0.0001467218442557979	0.0001467074544056186	0.00014631276179926454	0.00014602792773737267
0.9501805221435335	0.00017823836893285998	0.00016053958624319943	0.00015973942811023736	0.00015665005653760862	0.00015613124164754347	0.00015602529928398864	0.0001559329201039275	0.0001554508883371123	0.0001554473730776576	0.0001550940186025317	0.0001543529459651547	0.0001540578089593584	0.0001538085583523433	0.0001537726704101739	0.00015364044562430425	0.00015323514137165214	0.00015306869829270878	0.00015289358615884626	0.00015226789277222316	0.00015190253908184542	0.0001512024607013241	0.0001511877737439929	0.00015026915725855985	0.00015018211490308898	0.00015000950925777833	0.00014995799993415768	0.00014955217786179968	0.00014946547868334098	0.00014943584905695453	0.00014896221649926973	0.00014885326084781848	0.0001488292648808508	0.00014869692425212752	0.00014865424061393626	0.0001484755192664864	0.00014843655688241318	0.00014828596600506376	0.00014811327861104494	0.00014781273919282537	0.00014779255662141362	0.0001477827349801451	0.00014774171100187275	0.00014774155304749087	0.00014771857493746382	0.00014757592784269243	0.00014747795716143797	0.0001473047981395647	0.00014700085394149135	0.0001469091445832381
0.9502162014870732	0.00018722907535112458	0.00017943676625121823	0.000178698703093684	0.00017736672602619542	0.00017489207904421562	0.00017428984656684755	0.00017323371788483918	0.0001726932310870251	0.00017188336984154463	0.0001716095438863646	0.00016966082551348298	0.00016929832942464557	0.00016927304753146632	0.00016873444855251748	0.0001680504273526354	0.00016623910488121853	0.00016588793409882518	0.00016561044061475574	0.00016478361003760043	0.00016411807233214675	0.00016362215356206884	0.00016357456540650012	0.00016251305506465697	0.0001625106897806863	0.00016174492124781503	0.00016131546953874757	0.00016010167907638917	0.00015991281087114	0.00015959986963449968	0.000158689674010613	0.00015823835180612438	0.00015802570278330402	0.00015770260788644042	0.00015759375570682343	0.00015747154306133953	0.00015714574998802825	0.00015674068586687842	0.00015629562268720042	0.00015621562974792394	0.00015572543234659763	0.000155283851302742	0.00015465144990372995	0.00015460018914254558	0.00015397598092725665	0.00015376622461197044	0.00015354111110512972	0.00015338469308535008	0.00015329139882424092	0.00015303336507237
0.9501887822116308	0.00016764274699347502	0.00016482858571542633	0.00016436153724488234	0.00016292481196425264	0.0001625638709345491	0.00016141487976404243	0.00016086416152057213	0.0001604125942827182	0.00016035922157940592	0.00016000378271122806	0.00015933667178031092	0.00015925903745790126	0.00015908652266533754	0.00015905329215576866	0.00015795227220697633	0.00015761459606300818	0.00015750640470464812	0.00015689985432634944	0.000156367952844243	0.00015603362570502257	0.00015592566440773562	0.0001558227242960683	0.0001544726165796535	0.00015434928780008934	0.00015406674967454454	0.00015402412123046293	0.0001539087904740309	0.00015362626842801774	0.00015358583186831268	0.0001535355814996714	0.0001534159754910443	0.00015329903417701029	0.00015250995695152423	0.0001523126190790021	0.0001522910902146708	0.00015225107022991732	0.00015194740887213422	0.0001516805724635229	0.0001514391200102618	0.00015124167277174254	0.0001511473007380409	0.00015109264989705772	0.00015101401154736014	0.00015096788277916306	0.00015090694103858852	0.00015061930731950803	0.0001503916789357917	0.00014990863027278424	0.00014978453962372025
0.9507980224502977	0.00024165287857571324	0.00024140270417350566	0.00024134230649511119	0.00024132248989159962	0.00024096716674101127	0.00024094243477071535	0.00024086824592879722	0.0001456999130617173	0.0001450029269487694	0.0001062141511665358	0.00010613875474248527	0.00010610039079096036	0.00010609952306815307	0.00010609385353019344	0.00010609234255264163	0.00010608374576465634	0.00010607548642569649	0.00010606753921325937	0.00010606396322209008	0.00010606092478836719	0.00010605981075472679	0.00010605951071176312	0.00010604371115648144	0.00010604331084295289	0.00010604216576221888	0.00010604095185532559	0.00010604023438455871	0.00010603799077171253	0.00010600993497267156	0.00010600429244966504	0.00010599722287669926	0.00010599219699616286	0.00010599185410822255	0.00010598675660294284	0.00010597972035870762	0.00010597514314487074	0.00010597125339653348	0.00010597119444872374	0.0001059693720520968	0.00010595821150957743	0.00010594224240989852	0.00010591674897884924	0.00010591351917728222	0.00010591238966509014	0.0001059055930621971	0.00010590461716135652	0.00010590051080826976	0.00010589910180430942	0.00010589668881382792
0.9501713215457918	0.00015639567193672537	0.0001549113503332964	0.00015276667204407974	0.00014969248834068044	0.00014858327159523554	0.00014827820619602491	0.00014626372351695494	0.0001461048952425133	0.00014546138825294455	0.00014531349598144542	0.00014480512901494293	0.00014468835955010176	0.00014466972840940408	0.00014440112479475263	0.00014402771213333762	0.0001438130923098424	0.00014368789439725042	0.00014358389226907346	0.00014343202902053012	0.00014340094494529252	0.00014302138512820134	0.00014293000458936514	0.00014288210735513706	0.00014261768885806417	0.00014227401398877044	0.0001420363678832156	0.0001420017147661182	0.00014146573608545075	0.00014142189814895075	0.00014127760586158934	0.00014127422985899267	0.00014119448887967766	0.00014115398499835337	0.00014084988314815218	0.00014080589036128685	0.00014051059412426543	0.00014036007586149462	0.00014020648186209794	0.00014017691753725597	0.00014012905344812476	0.0001399624922452237	0.00013987372218060183	0.0001397409930497641	0.0001395913890983084	0.0001391091926653518	0.0001389865361733891	0.0001389405389905776	0.00013884831729867392	0.00013881637203575853
0.950162472235685	0.00014904260001448265	0.00014881689528516284	0.00014865986181035438	0.00014862955923262373	0.00014736651041103243	0.00014711925568746716	0.0001466601499069167	0.00014653381009575826	0.0001460682015441015	0.00014599931242702014	0.00014595333197588262	0.0001459248383228131	0.00014539060939542774	0.00014462083540535856	0.00014438475478691968	0.00014395600388573496	0.00014387825363038027	0.0001437535095857643	0.0001436767794524161	0.00014348509930427666	0.00014347071039799922	0.00014326212661845713	0.00014297832672485812	0.00014297448122025825	0.00014295814235379165	0.00014221024968124097	0.0001421629396135004	0.00014205913372550982	0.00014160995618562358	0.00014101968050398824	0.00014096847231287156	0.00014094667328546666	0.00014089806670166245	0.00014080278151985126	0.0001407247001045051	0.00014071656622634886	0.00014063130537164244	0.00014059791223278804	0.00014054157631989962	0.00014027559679544426	0.00013983845766138905	0.00013982298016212212	0.00013972629522086822	0.00013952116723436048	0.0001393731627711584	0.00013917808531895045	0.0001390568859476671	0.00013897971464629265	0.00013863313561520972
0.9501563072672956	0.00014640075339679388	0.00014552679722271998	0.00014311460981381944	0.0001429226326681771	0.00014251715471360918	0.00014232594265852118	0.00014229279762400084	0.00014216807106868232	0.00014202485765538352	0.00014196564558748012	0.00014165627352753316	0.00014156818902208313	0.00014143391000102644	0.0001413810699747999	0.00014124543737977123	0.00014119541362705269	0.00014097991015498852	0.00014090523879036382	0.0001408527923268968	0.00014058891336074606	0.0001405529093082427	0.00014040234171742118	0.00014030146458087164	0.00014029999981434187	0.00014026105465373304	0.0001401616752228871	0.0001401486328344795	0.00014013476849823042	0.00013988628075610322	0.00013972161888434103	0.0001396612008056	0.0001395392899021787	0.00013918828385531894	0.0001391118602997835	0.0001389531110952853	0.00013892649511462938	0.00013881730631640942	0.0001387225085864964	0.00013871821085531956	0.00013870034563194842	0.00013864133456670803	0.00013861474409512675	0.00013849017173618185	0.00013842884635362557	0.00013802827100425414	0.00013800300343826528	0.0001379743995980309	0.00013784714019169557	0.00013777009695722171
0.9501602128533704	0.00015157484873772617	0.00014916787857866348	0.00014809122278920602	0.00014694693455753028	0.00014670320542543218	0.00014626360306481612	0.0001453600538640612	0.00014527142058710617	0.00014472230225727342	0.00014452793509321549	0.00014443959725121182	0.00014420155668167805	0.00014410782349913822	0.00014404690949516483	0.0001440246220093809	0.0001439579629293973	0.00014361182716627106	0.00014333749110606621	0.00014331362666129686	0.00014298973607101574	0.00014272598275495618	0.00014262574905917318	0.00014252338857446254	0.0001422524037096071	0.00014211273424328402	0.00014199069470104058	0.00014197604109744932	0.00014186759550553649	0.00014184670482635822	0.0001417000722513631	0.0001415238050374881	0.0001414653823060869	0.00014144390976103885	0.00014131105963392128	0.000141214814458603	0.00014103979068922512	0.00014092842587280568	0.00014074638555475714	0.00014039448858418666	0.00014034453923424489	0.00014033968728336104	0.00014027248358359522	0.0001401355627524563	0.0001400828423893599	0.00014006087273213034	0.0001400281267902553	0.00013987768635577764	0.00013974607988019244	0.00013971425789472612
0.9501753048642252	0.00014841521593371516	0.00014786659863399223	0.00014606170213964646	0.00014516581352271466	0.00014386462452981838	0.00014297438923461023	0.00014253786198461648	0.00014221376902607131	0.0001420618006135429	0.0001420144787785059	0.0001419833938381035	0.0001419653864904238	0.00014183966151239282	0.00014141338600697902	0.00014136487037250226	0.00014113704011052273	0.00014092476615559522	0.00014082164422033597	0.00014046036818079718	0.0001402036343444281	0.0001401702578740312	0.00014007922561304004	0.0001397600864748104	0.00013962033534494704	0.0001396116563952518	0.00013950263843820175	0.0001392661375975457	0.00013920856074816103	0.0001390144037747814	0.00013892698734143752	0.00013882522726061942	0.00013861510075108144	0.00013853750544998717	0.0001385106159332274	0.00013850649638541285	0.00013845196754283336	0.00013828817654225624	0.00013820869040493422	0.00013819071403891966	0.00013814372466305528	0.00013774547400747362	0.00013768698465609674	0.00013766216809218585	0.0001375596713644362	0.0001375283198364389	0.00013731622411228728	0.0001370707883618372	0.00013678704911425759	0.00013674880054714622
0.9501918935674354	0.00018831749395426854	0.00016017696702330566	0.00015992854613332692	0.00015989543953840907	0.00015925486898108615	0.00015679811569318288	0.00015592536210731308	0.00015471200554483615	0.000154380547404631	0.00015419106247344423	0.00015375412802375038	0.00015373054008293148	0.00015333617988719112	0.00015325762560105307	0.00015296311495632242	0.00015275477262031615	0.0001510708909324612	0.00015053768787561155	0.00015040070192475494	0.00015039254370299043	0.00015034514315824852	0.00014996663398337688	0.00014992579311565564	0.00014979480019759048	0.00014929156075682736	0.00014914980924535948	0.00014861075275620763	0.00014778563264315777	0.00014734928486801705	0.00014729125482612683	0.00014718661433668444	0.00014705542882828117	0.00014703772906757019	0.00014688866428154337	0.00014653494876062793	0.0001462980188041331	0.00014623718960972968	0.00014602847519824906	0.00014438327953175957	0.00014396127100580638	0.00014379007084288777	0.00014334125492376846	0.00014333739198430382	0.00014320343354685456	0.00014309101734080596	0.00014305548700299309	0.00014281472673497136	0.00014272729842761058	0.0001422652410629411
0.9501805323289776	0.00017652164950220068	0.0001591255444523393	0.00015821639059871508	0.00015721035658695432	0.00015598796704257374	0.00015361863412654745	0.00015358858750981531	0.0001533095553711643	0.00015260579251973614	0.00015205951490641236	0.00015065923259122689	0.0001504666363575401	0.00015043584912690633	0.00015028478404272675	0.00014982442293241932	0.000149743441952688	0.00014951241951551133	0.00014871112192462173	0.00014870754312091924	0.00014813409090532696	0.00014779167337565128	0.00014765638273947452	0.00014715182152530377	0.00014695584944577738	0.00014685906849625107	0.00014618175957877865	0.00014601836663834318	0.00014584564047865912	0.0001451556170441401	0.00014480367767459162	0.00014454369936283952	0.0001442732780092387	0.0001440778694494458	0.00014386441674636485	0.00014373913146289064	0.00014354850286334432	0.00014345151394644856	0.0001433444714187376	0.00014295055369324355	0.0001423656804791625	0.00014223644958426168	0.00014193846669425617	0.00014164344252577882	0.00014147747199630013	0.00014147139974947766	0.0001414063438400796	0.00014126529383617507	0.0001411686303740367	0.0001411590142743639
0.9501729921440892	0.0001518966977850634	0.00015189146485408592	0.00014855261029734875	0.00014844776684851466	0.00014732511151171101	0.00014625318278562482	0.00014620532764961894	0.00014578280279808952	0.00014475682739410636	0.00014450577537670537	0.00014438440665322867	0.000144340486041072	0.00014427359709776754	0.00014342386999377122	0.00014330351463382439	0.00014319588826766728	0.00014307453467465932	0.00014292938324930631	0.00014283941902488206	0.0001427749998991133	0.0001427673791422193	0.00014244735367838234	0.00014238529777729097	0.0001422978751310674	0.00014219407687323396	0.0001421062626260883	0.00014203441895985707	0.00014200687818441364	0.00014196774733360259	0.0001418505722019897	0.00014182799975538516	0.00014159301025625342	0.00014156884457372902	0.00014127636183305537	0.00014098136907779357	0.00014097177684793308	0.0001408435815131784	0.00014081129418753213	0.00014068608645387572	0.0001404791968997668	0.00014034513682801905	0.00014034031029678686	0.00014028727474789634	0.00013961051313842243	0.000139432530066807	0.00013933220650352623	0.00013924864280292433	0.0001392216139985753	0.0001389663182028504
0.9501897516882089	0.00015179492209884185	0.00015175007744489563	0.0001517418630971059	0.00014934573066417288	0.0001491839846751675	0.000148476371533445	0.00014798441859802946	0.00014774092941138292	0.00014710781247002322	0.00014707657952054166	0.0001461427896409713	0.00014606400645370351	0.00014606003001453217	0.00014521336391743776	0.00014481705582218048	0.00014480229388705895	0.00014477311295013048	0.00014463188835685102	0.00014459908716417386	0.00014430115201660454	0.0001442139101469662	0.00014395976803816788	0.00014378454736557208	0.0001435844601694153	0.00014321418375933852	0.00014290933841757636	0.00014283401597470934	0.00014265424561662706	0.00014257775240030288	0.00014226893873361179	0.00014220395739062626	0.00014215865793503618	0.00014154082235019462	0.00014152932753832857	0.0001415055865253169	0.0001408387922042932	0.0001404516779312722	0.00014028111553383553	0.00014004693803894882	0.00014002776629198972	0.00013990468938036147	0.0001398639441322889	0.0001396280931237781	0.0001396036230672973	0.00013951556240632195	0.00013943831040156505	0.00013919241961809836	0.00013912504277012976	0.00013893860044653835
0.9501709683162812	0.0001544458678027827	0.00015333091532038069	0.0001527514664918755	0.00015079914403701603	0.00014966009336219642	0.00014948548816739378	0.0001491866176066349	0.0001489446486355292	0.00014881729440691165	0.00014707911186585758	0.00014606104949996861	0.00014527080598390914	0.0001451737119873767	0.00014498006481849712	0.00014483763758951608	0.00014477972087609863	0.0001444143599523047	0.00014412033179966058	0.00014350906950495696	0.00014307459279230242	0.00014279848705892392	0.00014278570701152076	0.00014235152098030645	0.00014207892527028462	0.00014193638935517557	0.00014163020727165563	0.0001409174935789135	0.0001404991678015375	0.0001401669850689977	0.0001398005261861007	0.00013956555731682726	0.00013947197914469537	0.00013943835785806968	0.00013913945115339726	0.00013829644138142587	0.00013793416878322233	0.00013732190962004325	0.00013731735009897994	0.00013726179741919829	0.0001368879197372975	0.00013660907774412336	0.00013656315703512237	0.00013628430216456661	0.00013615269521563707	0.00013584235973840834	0.00013568007147137827	0.00013558054455577517	0.0001355732174436639	0.0001354664050112885
0.9501522950674298	0.00014392912607042233	0.0001419730329471136	0.00014143394430009078	0.00014130449705800175	0.00014089275175399116	0.0001404750653058235	0.0001402351348826539	0.00014015995048355934	0.00014006755172722458	0.00013952271959656148	0.0001389964606046106	0.00013873410299318202	0.00013864066542648227	0.0001382934802131339	0.00013780868991348632	0.00013745352465520258	0.00013734985743089299	0.00013733910404397504	0.00013707338895148474	0.00013696168072951118	0.0001368137748944401	0.000136676101378929	0.00013657515599430902	0.00013615586293732663	0.0001361492835748176	0.000136088270901293	0.0001357501639135582	0.00013551674291006834	0.00013540858685145057	0.00013539728171679252	0.00013525821971528158	0.00013520967506542995	0.00013514151877893352	0.00013484376394522	0.0001348120611655543	0.0001344500023336858	0.00013442823074088706	0.00013412139758253445	0.00013411094573104995	0.00013405342114353495	0.00013393770934457146	0.0001339353319034368	0.00013389152238780586	0.00013381185322859028	0.00013377016072424182	0.00013373479179478291	0.00013364491287929116	0.00013363776126260304	0.0001335705016737033
0.9501541046265082	0.00014837930633236884	0.00014751153090555283	0.00014679999533463448	0.00014594854926593045	0.00014575313440824466	0.00014520337650271434	0.00014445672778400534	0.00014412658374323627	0.00014340895855764434	0.00014314697221067248	0.00014231984487895094	0.0001422437690628551	0.00014195340595893113	0.00014111865143270614	0.00014103757153969732	0.00014080618001090415	0.00014075495313951592	0.00014051448506144764	0.0001403786817240734	0.00014016638066275801	0.00014014538665577575	0.00013986309744494884	0.00013981887914460092	0.00013978901379906028	0.0001394491134302566	0.00013935594820505483	0.00013837950367051678	0.00013805991265977466	0.00013803343982288078	0.00013786342712095978	0.00013748930254999883	0.00013735339374886665	0.00013712804426964143	0.00013702553212413058	0.00013697266947767974	0.00013680211417350084	0.00013679014760792154	0.00013671886369372158	0.00013646142743824828	0.0001363867320398645	0.00013637186223974928	0.00013595425055798905	0.00013594323998154223	0.00013594144870990654	0.00013543184484667318	0.00013537515123792344	0.00013534761937778833	0.00013513467353445762	0.00013487059036627005
0.9501619722452946	0.0001539951542629896	0.00015270531631576245	0.00015242281582379932	0.00015225622344441434	0.0001521874660594299	0.00015161165486476632	0.00015152494705814634	0.00015089168209789951	0.00015081666184533715	0.00015021920619411952	0.00015015277379414662	0.00015012718773654027	0.00015005667078298184	0.00014974322901944317	0.00014959836200614774	0.0001490067964989399	0.00014890469906564405	0.00014886185056765816	0.00014883395115180875	0.0001487823110926961	0.0001487097772223631	0.00014851716759956417	0.00014830376411135632	0.00014793145064525732	0.00014791498720241047	0.00014764782169048892	0.0001474373346156459	0.00014738253317328422	0.00014707925549821904	0.0001470042535525255	0.0001464423394572471	0.0001457186499907633	0.00014536338643053565	0.00014510195889535463	0.0001450973637092731	0.00014497728951181482	0.0001448643256475373	0.00014485794862245768	0.00014440205293992007	0.0001443924537410443	0.00014427925475768089	0.00014424281377036592	0.0001437593201219421	0.00014362972830397398	0.0001435125692790777	0.00014345956441304432	0.00014295415303272062	0.00014262665614156168	0.0001425518643684223
0.9501528314033221	0.00014238631085797284	0.00014232885914122618	0.00014199914991993732	0.00014175303489169543	0.000141616437188471	0.00014159014500179546	0.00014158862993928102	0.00014153836426889256	0.00014131156911854957	0.000140908354531953	0.00014082308622662005	0.00014045332776532816	0.0001402526455253957	0.0001394550282766052	0.00013933646359403002	0.0001392860919806543	0.00013921868167812663	0.0001390391348597628	0.00013903335411586502	0.00013891168879488097	0.00013847586351597836	0.0001383141449400594	0.00013812925246928578	0.00013809846776478908	0.0001378605295291984	0.00013777600958940207	0.0001377583013293679	0.0001376608154495623	0.00013749446238648524	0.0001373826899668779	0.0001372048056618321	0.000137041576005757	0.000136821717973726	0.00013661567586600694	0.00013658852662558324	0.0001365103676716348	0.00013632454832550263	0.00013625018614548282	0.00013612115344060227	0.00013601916167097674	0.00013592595507038339	0.00013586312175252618	0.00013578254730153909	0.00013576163640938442	0.00013571026767155594	0.00013569591774490838	0.00013566404538046723	0.00013563423970659353	0.00013541607988000286
0.9501789220659024	0.00016459237234083568	0.00016201417474742458	0.00016178611867970742	0.0001616470438427119	0.00016027044175493117	0.00015953971023270337	0.00015920699600670057	0.00015891483089406662	0.00015873689102972467	0.00015770930467030647	0.00015697067510391202	0.00015627323883928468	0.00015618583163091112	0.00015568967785595882	0.0001556667576465972	0.00015536225149819332	0.00015501377742152672	0.00015496892231396127	0.00015486551495420448	0.00015455276290156483	0.0001545246073997587	0.00015418270633896117	0.00015363081517487354	0.00015345808857923285	0.00015299081659241642	0.0001527318762529548	0.00015269090535109347	0.00015266429567150394	0.00015189786590203886	0.00015135540047097866	0.00014997438273348798	0.00014984665029647392	0.0001496636357124464	0.00014955193427077423	0.0001493383110975889	0.00014886351110141008	0.0001486214419219125	0.00014839127068735968	0.00014809811275898045	0.00014804491623743215	0.0001478318814273538	0.00014761805562444623	0.00014746366079099806	0.00014712920530899931	0.00014680200906156134	0.0001467934320711621	0.00014626581174188253	0.00014621147985515912	0.00014594812832702567
0.9501499783270906	0.00014407106400647832	0.000143663874561306	0.00014095896145711038	0.00014074955668958578	0.00014024833129107537	0.00014017716523317538	0.000140103545228258	0.00014009028503944202	0.0001398348212966545	0.00013981992139535458	0.0001391826854318549	0.0001388082215042892	0.00013866128700235658	0.00013854761590056586	0.00013842155610234818	0.00013823104823361594	0.00013807350014311768	0.0001379722264815226	0.00013793242533460614	0.00013771136721617188	0.00013755447755065388	0.00013748079035112137	0.0001370519445342193	0.00013694342274966345	0.0001369412456946297	0.00013676545460652426	0.00013644959982278738	0.00013631128032057734	0.00013613473646201062	0.00013607885811668115	0.00013596880906360242	0.0001357285483696135	0.00013564350769690564	0.0001354836539473297	0.00013546499349708212	0.00013528906642721185	0.00013518544752297518	0.00013507115381896717	0.00013503797578299668	0.00013499715376652806	0.0001348436050526045	0.0001346619314389454	0.00013448817138245975	0.000134472619573329	0.00013429666347120403	0.0001340145371534398	0.00013399137532320706	0.00013386806602221874	0.00013375587760070402
0.9501539275104828	0.00014174947641838086	0.0001406835673286633	0.00014051898709615084	0.00013952218869174487	0.00013941981873103704	0.00013935150723066138	0.00013916900510837466	0.00013814598012820042	0.00013786834659516276	0.0001377339173311922	0.0001374511308558154	0.00013720479864814486	0.00013720289124943125	0.00013664026622663882	0.00013646475158611717	0.00013643754623220668	0.00013632710715432575	0.00013630061314779817	0.00013627921502712978	0.0001358501306911139	0.00013584347995986286	0.00013577766910334102	0.00013561448633381861	0.00013560752497824622	0.0001353354308594787	0.00013525162137720514	0.00013511395656978708	0.00013507626166989108	0.00013497804491721975	0.00013496501078308638	0.00013477592418646378	0.00013474365882591534	0.00013467043233966408	0.00013464195989818195	0.00013443425741623696	0.00013439741267544852	0.00013438038330534086	0.00013435714744089325	0.000134269863159111	0.00013424244206382068	0.00013415086889513876	0.00013413378147275598	0.00013400349484193072	0.00013398777635403536	0.00013388493714959265	0.00013373182567477378	0.00013365667179008212	0.00013361654935437745	0.00013353048248073077
0.9501584055700554	0.00014565816428679755	0.00014556946135829688	0.0001452110952977104	0.00014519153404245986	0.000144313150954451	0.00014395190732677216	0.00014374973778317137	0.00014372217247457243	0.00014355366110093489	0.00014283591805166717	0.00014233692360601604	0.0001419342140381327	0.00014187733369423904	0.00014141959997826235	0.0001410931631618953	0.00014076186141792578	0.00014031032857609902	0.00014013047619999182	0.00014002491007610696	0.0001394362680371158	0.00013892514688227257	0.00013867171776003979	0.00013857694645098617	0.00013848999676616168	0.00013845292442213062	0.00013825912983539938	0.00013817461390997518	0.00013816852452508207	0.00013813665852255058	0.00013809200642615866	0.00013804871377255228	0.00013785580125716293	0.00013773447601153505	0.0001373522167908045	0.00013722617785219592	0.00013721211004846893	0.00013715105592749925	0.0001370629534903386	0.00013702635958862933	0.00013698229563490207	0.00013684086475378702	0.00013683735961108386	0.00013665887376242906	0.00013659592606735525	0.00013640058720504618	0.00013638686288432018	0.00013618457898153865	0.00013617968901542628	0.00013610309632225632
0.9501512138505948	0.00014026355314703808	0.0001396857727149063	0.00013830377604298646	0.00013632281844155392	0.00013530443777740812	0.0001351299842718062	0.00013503262622014252	0.00013485652960461194	0.00013483066849483228	0.00013481231931926124	0.0001347782453474042	0.00013457521370289629	0.0001344774683819379	0.00013396270101214542	0.00013395352212157755	0.0001339202125598661	0.0001339071384581221	0.00013388931583233822	0.00013382172444383088	0.00013371124655911452	0.00013344444442118806	0.0001333256922187996	0.00013327940704842772	0.0001332527541423873	0.00013293277223230978	0.00013291353411160295	0.00013283584385256973	0.00013276904683176728	0.0001326612750233694	0.00013252786529395992	0.00013209812712908803	0.00013205444805825577	0.00013179356521779572	0.00013176729343817795	0.00013173950215955186	0.00013148335440085158	0.00013134087742408445	0.00013127545552392444	0.00013123860373925216	0.00013120106049192755	0.0001311698379059903	0.00013115927994458517	0.00013111162694686945	0.00013094973097776903	0.0001308606279047322	0.00013045140191923768	0.00013039992425519517	0.00013033323189273955	0.00013032664418671368
0.9501586910408804	0.00015085796815715892	0.00014931279034394138	0.00014904425590201573	0.00014868934028828597	0.00014831533578868607	0.00014826109324128571	0.0001480858024812681	0.00014750683297336267	0.00014744445189026717	0.00014727728008404978	0.00014665903261483723	0.00014644049977188933	0.000146352223256108	0.0001462820746030594	0.00014622605630216302	0.00014610834751744862	0.00014595378843799183	0.00014592969120807154	0.00014592394578574568	0.0001457407048403287	0.00014566978094432284	0.0001453387484909233	0.0001453355804063752	0.00014528833902540322	0.00014514337026114344	0.00014470783113327946	0.00014458700704773162	0.00014458153952517168	0.00014452299648804294	0.00014429430231826967	0.00014419263344563716	0.00014417858269570802	0.0001441031420194569	0.00014403786337226782	0.0001439378986274962	0.00014386027052911755	0.00014381081762124864	0.00014370472095507318	0.0001436775354231119	0.00014326629473788362	0.00014252154152317876	0.00014227458887043423	0.00014210762841172417	0.0001417256182327165	0.0001415369741533847	0.0001414820720254869	0.000141451359859729	0.0001411650900649253	0.00014079692474991735
0.9501808690540354	0.00015001170534061472	0.00014901926341020008	0.00014818129188474955	0.00014793728893207738	0.00014719722247387234	0.00014614027367733197	0.00014538078395311935	0.00014446279713309064	0.00014406698232744902	0.00014391881665468156	0.00014314492159739732	0.00014308303416899932	0.00014288020863842342	0.00014265409792296656	0.00014249211880447413	0.0001424088041669	0.00014214925387143516	0.00014209964578561774	0.00014207474939316862	0.00014200341947055733	0.00014149269622983014	0.00014088033274647078	0.00014082236462698846	0.00014072982566089024	0.00014064224217969344	0.00014056279589803896	0.00014051565121951721	0.0001403084457347141	0.00014014223502679908	0.00013979169763348972	0.00013963347123569455	0.00013927586348187198	0.00013914568323560142	0.00013899419773741743	0.00013887589726764476	0.00013854072680651998	0.00013853455751984732	0.00013852672355263478	0.00013846002654348862	0.00013845282106234014	0.00013834103434171095	0.00013778001117549773	0.00013777767627583777	0.00013763830848095878	0.0001373453622571699	0.00013694865183026776	0.00013690283987730854	0.00013681093639253468	0.00013677336070748921
0.9501802116403516	0.00016461649710711738	0.00016227344422725388	0.0001595936281015768	0.00015937858609302205	0.00015876171544942756	0.00015773413391688033	0.00015703326795429785	0.00015687268312227832	0.0001564608366976829	0.00015628622742792705	0.00015603827197693883	0.00015524058931568388	0.00015505318071736538	0.0001544470281924819	0.00015420380741549774	0.000153820872154971	0.00015353322840914508	0.0001530854318178406	0.00015231018822919266	0.00015189045125970353	0.00015104901361029632	0.00015093435549905739	0.0001508049369883939	0.0001506931940614778	0.00015017807139935962	0.00015011149436222008	0.0001498399304411761	0.00014969289520575234	0.00014950978121200617	0.00014916695416561493	0.00014881342314448207	0.00014877218842587154	0.000148446967656627	0.00014746082717007495	0.0001474556283559806	0.00014696742865059537	0.00014675448287561552	0.00014636131965825813	0.00014625368972193427	0.00014591956127620777	0.00014580738149980602	0.00014531700218384548	0.00014523503679711604	0.00014454007826413798	0.00014432436158493334	0.00014401255816163033	0.0001437982821697182	0.0001437428696012575	0.0001435457865419857
0.9501783687696876	0.00016324331413687776	0.00015292429618241285	0.00015236857148393085	0.00015228739730389858	0.00015221220965489534	0.00015183673828704305	0.000151303878406716	0.00014867334536553138	0.00014866113613036335	0.00014849375302635192	0.00014668535096949153	0.00014626035354418197	0.00014607020866294732	0.00014589161886815363	0.0001458752717155986	0.00014547487476315006	0.00014533231259088457	0.0001452267500248798	0.00014521774586033544	0.00014489471090673245	0.00014471882568763188	0.00014451606821052208	0.00014416603988462632	0.00014415706019093636	0.00014373648929989628	0.00014348554112753392	0.00014299211384585613	0.00014264316839601886	0.00014262596310513312	0.00014255553198933588	0.0001425418141352004	0.00014235365169282832	0.00014232211493698935	0.00014218446970448636	0.00014202748538718032	0.00014199317868645401	0.00014175982622922058	0.00014159425675771897	0.0001412465197463654	0.00014094237761928168	0.00014075316827853694	0.00014070399084114554	0.00014068878487128402	0.00014056680998330762	0.00014049869853938809	0.0001397474773410415	0.00013959430550003726	0.00013953423244964904	0.00013947233561146337
0.950569486585332	0.0001742454350139725	0.00017357644527378865	0.00010547936926395153	0.00010542734680895965	0.00010540409195961264	0.00010535154485398524	0.00010534226824382484	0.0001053392456258804	0.00010533475378216	0.00010533183852612108	0.00010531825708345168	0.00010531489683180535	0.0001053079054495602	0.0001053077161228394	0.00010530721439383092	0.00010529983729356222	0.00010529617799639444	0.0001052950595350718	0.00010529204522330712	0.00010528653609086604	0.00010528199486141886	0.00010527961575788177	0.00010527375149140908	0.00010527015910954318	0.00010524659044107964	0.00010524453639833841	0.00010524390758160756	0.00010523984811091896	0.00010522740584145616	0.00010522659109219204	0.0001052237390384428	0.00010522253265529928	0.00010522113161578572	0.00010521293196233168	0.00010520308967923026	0.0001051750215799344	0.00010516880325302474	0.00010516721860394467	0.00010516245478989843	0.0001051624283133672	0.00010516086500108736	0.00010515363022824317	0.00010515196178298918	0.00010514284967284264	0.00010514031655123725	0.00010514026329881144	0.00010513957343706028	0.0001051392913664584	0.00010513803168687689
0.9505461399486721	0.00032798523628962235	0.00032765719701420917	0.00032756178212453216	0.0003274198518232034	0.00032412724821181727	0.00032412724821181727	0.00029512902777127805	0.0002827365094966791	0.00016724194322392759	0.00016658099206735673	0.00016605312436322912	0.0001012504200965936	0.00010122791699732092	0.00010117743232109464	0.00010116303218085936	0.0001011605657123516	0.0001011588116163817	0.00010115616907447403	0.00010113937437691685	0.00010113747330491457	0.00010113296214001056	0.00010113107696424715	0.00010113062228454395	0.00010112087457496328	0.0001011180544347979	0.00010111681599567236	0.00010111554074523365	0.0001011090344368344	0.00010110599766359158	0.00010110317257364916	0.00010110120423141918	0.0001010946374326742	0.00010107424895212491	0.00010107132823057127	0.00010107130843967369	0.00010106546309425163	0.00010105459521459088	0.00010105045904141636	0.00010104901247022669	0.00010104851808018894	0.00010104746824288922	0.00010103577896919676	0.00010102671565813787	0.00010100094622940883	0.00010099649292814056	0.00010099328769430122	0.0001009907763143074	0.00010099030982351668	0.00010098953414451924
0.9507715398787886	0.0007715398787886147	0.00019374315724789598	0.00019309667430309383	0.00010048627651567608	0.00010042592328073193	0.00010041087433365314	0.00010035288256503812	0.00010034589469012136	0.00010034243793317668	0.00010033492617631574	0.00010033252618103897	0.00010031899078265404	0.00010031570612267557	0.00010031040135574892	0.00010030985751055394	0.00010030942846118098	0.00010030190363694511	0.00010029885976522159	0.0001002947583227022	0.00010029286863495728	0.00010028815601591663	0.00010028308461709191	0.00010028218747130409	0.00010028066295154168	0.00010027975974850996	0.00010025024893509628	0.00010025006551230791	0.00010024974872426585	0.0001002417493267874	0.00010023663979411624	0.00010023481558871714	0.00010023066640706268	0.00010022696203334268	0.00010022460613213488	0.00010021516694677576	0.00010020484130262992	0.00010018230883324226	0.00010017877155136604	0.00010017281335009102	0.00010017242841168311	0.00010016787905651346	0.00010016629311570116	0.00010016201110927578	0.00010015958807161196	0.00010015404566374803	0.00010015355617179628	0.00010015041480411557	0.00010015038553586512	0.00010014548994030654
0.9507715398787886	0.0007715398787886147	0.00019374315724789598	0.00019309667430309383	0.00010048627651567608	0.00010042592328073193	0.00010041087433365314	0.00010035288256503812	0.00010034589469012136	0.00010034243793317668	0.00010033492617631574	0.00010033252618103897	0.00010031899078265404	0.00010031570612267557	0.00010031040135574892	0.00010030985751055396	0.00010030942846118098	0.00010030190363694511	0.00010029885976522159	0.0001002947583227022	0.0001002928686349573	0.00010028815601591664	0.00010028308461709191	0.00010028218747130409	0.00010028066295154168	0.00010027975974850996	0.00010025024893509628	0.00010025006551230791	0.00010024974872426585	0.0001002417493267874	0.00010023663979411624	0.00010023481558871714	0.00010023066640706268	0.00010022696203334268	0.00010022460613213488	0.00010021516694677576	0.00010020484130262992	0.00010018230883324226	0.00010017877155136604	0.00010017281335009102	0.00010017242841168311	0.00010016787905651346	0.00010016629311570116	0.00010016201110927578	0.00010015958807161196	0.00010015404566374803	0.00010015355617179628	0.00010015041480411557	0.00010015038553586512	0.00010014548994030654
0.9504957950169242	0.00029518380174642616	0.00029518380174642616	0.00029518380174642616	0.00029518380174642616	0.00029518380174642616	0.00029518380174642616	0.00029518380174642616	0.00029518380174642616	0.00029518380174642616	0.00029518380174642616	0.00029518380174642616	0.00029518380174642616	0.00029518380174642616	0.00029518380174642616	0.00029518380174642616	0.0002689781190605428	0.0002689781190605428	0.0002688968619195621	0.00025784883774058304	0.00025784883774058304	0.00025784883774058304	0.0002576606422894966	0.0002531566159465908	0.0002531566159465908	0.0002531566159465908	0.0002531566159465908	0.00024996322164269613	0.00024996322164269613	0.00024996322164269613	0.00024996322164269613	0.00024996322164269613	0.0001519093700689559	0.00015132426705878423	9.187527413516606e-05	9.182989930491338e-05	9.180910866807668e-05	9.176441222118634e-05	9.175619291035282e-05	9.175382190149154e-05	9.174968862933336e-05	9.174679734514615e-05	9.17356587941796e-05	9.173180855731334e-05	9.172625269856773e-05	9.172567485554938e-05	9.172525472981052e-05	9.171871166665592e-05	9.171611030131783e-05	9.171432359639154e-05
0.9506438531646748	0.0003773158228766662	0.0003499125803213889	0.0003499125803213889	0.0003499125803213889	0.0003499125803213889	0.0003499125803213889	0.0003499125803213889	0.0003499125803213889	0.0003499125803213889	0.0003499125803213889	0.0003499125803213889	0.0003499125803213889	0.0003499125803213889	0.0003499125803213889	0.0003499125803213889	0.0003499125803213889	0.0003499125803213889	0.00033513868655359047	0.00033513868655359047	0.0003289209543010784	0.0003289209543010784	0.0003289209543010784	0.000328679857584185	0.00032634946632291504	0.00032634946632291504	0.00032634946632291504	0.00032634946632291504	0.0003246282196546891	0.0003246282196546891	0.0003246282196546891	0.0003246282196546891	0.0003246282196546891	0.0001622674113940573	0.00016172439673283655	8.420453831769352e-05	8.415354686434026e-05	8.413759797145033e-05	8.409037149486474e-05	8.40815131440622e-05	8.407728215729445e-05	8.406966656770184e-05	8.406839524539267e-05	8.405782031467842e-05	8.40570054631234e-05	8.405324520063317e-05	8.405272010285609e-05	8.404821028905645e-05	8.40478694900816e-05	8.404310000620733e-05
0.9507353035238036	0.0004312142951859385	0.00043098332652565066	0.00038316591061703987	0.00038316591061703987	0.00038316591061703987	0.00038316591061703987	0.00038316591061703987	0.00038316591061703987	0.00038316591061703987	0.00038316591061703987	0.00038316591061703987	0.00038316591061703987	0.00038316591061703987	0.00038316591061703987	0.00038316591061703987	0.00038316591061703987	0.00038316591061703987	0.00038316591061703987	0.0003757261675378973	0.0003757261675378973	0.00037561077838408436	0.00037265890368439684	0.00037265890368439684	0.00037265890368439684	0.0003714472408282103	0.0003714472408282103	0.0003714472408282103	0.0003714472408282103	0.00037066966473432727	0.00037066966473432727	0.00037066966473432727	0.00037066966473432727	0.00037066966473432727	0.00016816818051857977	0.00016764524610360382	7.898841063779487e-05	7.893375202215052e-05	7.892259020650914e-05	7.887821580113801e-05	7.886868615114567e-05	7.886256666642208e-05	7.886178992747055e-05	7.885695517256981e-05	7.884544148187189e-05	7.884497537490151e-05	7.883966006239706e-05	7.883936724771874e-05	7.883878327249433e-05	7.883237517339578e-05
0.9504957950169242	0.00029518380174642627	0.00029518380174642627	0.00029518380174642627	0.00029518380174642627	0.00029518380174642627	0.00029518380174642627	0.00029518380174642627	0.00029518380174642627	0.00029518380174642627	0.00029518380174642627	0.00029518380174642627	0.00029518380174642627	0.00029518380174642627	0.00029518380174642627	0.00029518380174642616	0.0002689781190605428	0.0002689781190605428	0.0002688968619195622	0.00025784883774058304	0.00025784883774058304	0.00025784883774058304	0.0002576606422894966	0.0002531566159465908	0.0002531566159465908	0.0002531566159465908	0.0002531566159465908	0.0002499632216426962	0.0002499632216426962	0.0002499632216426962	0.0002499632216426962	0.0002499632216426962	0.00015190937006895601	0.0001513242670587843	9.187527413516608e-05	9.18298993049134e-05	9.180910866807671e-05	9.176441222118637e-05	9.175619291035285e-05	9.175382190149157e-05	9.174968862933336e-05	9.174679734514618e-05	9.173565879417961e-05	9.173180855731334e-05	9.172625269856775e-05	9.17256748555494e-05	9.172525472981052e-05	9.171871166665595e-05	9.171611030131786e-05	9.171432359639157e-05
0.9504957950169242	0.00029518380174642627	0.00029518380174642627	0.00029518380174642627	0.00029518380174642627	0.00029518380174642627	0.00029518380174642627	0.00029518380174642627	0.00029518380174642627	0.00029518380174642627	0.00029518380174642627	0.00029518380174642627	0.00029518380174642627	0.00029518380174642627	0.00029518380174642616	0.00029518380174642616	0.0002689781190605428	0.0002689781190605428	0.00026889686191956217	0.00025784883774058304	0.00025784883774058304	0.00025784883774058304	0.0002576606422894966	0.0002531566159465908	0.0002531566159465908	0.0002531566159465908	0.0002531566159465908	0.0002499632216426962	0.0002499632216426962	0.0002499632216426962	0.0002499632216426962	0.0002499632216426962	0.00015190937006895601	0.00015132426705878434	9.187527413516608e-05	9.18298993049134e-05	9.180910866807671e-05	9.176441222118637e-05	9.175619291035285e-05	9.175382190149157e-05	9.174968862933336e-05	9.174679734514618e-05	9.173565879417964e-05	9.173180855731335e-05	9.172625269856775e-05	9.17256748555494e-05	9.172525472981052e-05	9.171871166665595e-05	9.171611030131788e-05	9.171432359639157e-05
0.9507360698688846	0.0007360698688846317	0.0007360698688846317	0.0003834457751735698	0.0003834457751735698	0.0003834457751735698	0.0003834457751735698	0.0003834457751735698	0.0003834457751735698	0.0003834457751735698	0.0003834457751735698	0.0003834457751735698	0.0003834457751735698	0.0003834457751735698	0.0003834457751735698	0.0003834457751735698	0.0003834457751735698	0.0003834457751735698	0.0003834457751735698	0.0003760017821768107	0.0003760017821768107	0.00037588630036515037	0.00037265890368439684	0.00037172045460254135	0.00037172045460254135	0.00037172045460254135	0.00037172045460254135	0.00037094244519717863	0.00037094244519717863	0.00037094244519717863	0.00037094244519717863	0.00037094244519717863	0.00016820298220848094	0.00016768632993789418	7.894108099765876e-05	7.888743108715217e-05	7.887885736941646e-05	7.883038154982086e-05	7.882573784081784e-05	7.882308326712123e-05	7.881501316896052e-05	7.881281855713678e-05	7.880287438295644e-05	7.87988720305447e-05	7.879575906747262e-05	7.879531947455401e-05	7.879495285305559e-05	7.878836904667292e-05	7.878649899668364e-05	7.878407494866854e-05
0.9507360698688846	0.0007360698688846317	0.0007360698688846317	0.0003834457751735698	0.0003834457751735698	0.0003834457751735698	0.0003834457751735698	0.0003834457751735698	0.0003834457751735698	0.0003834457751735698	0.0003834457751735698	0.0003834457751735698	0.0003834457751735698	0.0003834457751735698	0.0003834457751735698	0.0003834457751735698	0.0003834457751735698	0.0003834457751735698	0.0003834457751735698	0.0003760017821768107	0.0003760017821768107	0.00037588630036515037	0.00037265890368439684	0.00037172045460254135	0.00037172045460254135	0.00037172045460254135	0.00037172045460254135	0.00037094244519717863	0.00037094244519717863	0.00037094244519717863	0.00037094244519717863	0.00037094244519717863	0.00016820298220848094	0.00016768632993789423	7.894108099765875e-05	7.888743108715217e-05	7.887885736941646e-05	7.883038154982086e-05	7.882573784081784e-05	7.882308326712123e-05	7.881501316896051e-05	7.881281855713678e-05	7.880287438295644e-05	7.87988720305447e-05	7.879575906747262e-05	7.879531947455398e-05	7.879495285305559e-05	7.878836904667292e-05	7.878649899668363e-05	7.878407494866852e-05
0.9507360698688846	0.0007360698688846317	0.0007360698688846317	0.0003834457751735698	0.0003834457751735698	0.0003834457751735698	0.0003834457751735698	0.0003834457751735698	0.0003834457751735698	0.0003834457751735698	0.0003834457751735698	0.0003834457751735698	0.0003834457751735698	0.0003834457751735698	0.0003834457751735698	0.0003834457751735698	0.0003834457751735698	0.0003834457751735698	0.0003834457751735698	0.0003760017821768106	0.0003760017821768106	0.00037588630036515037	0.00037265890368439684	0.00037172045460254135	0.00037172045460254135	0.00037172045460254135	0.00037172045460254135	0.0003709424451971786	0.0003709424451971786	0.0003709424451971786	0.0003709424451971786	0.0003709424451971786	0.000168202982208481	0.00016768632993789423	7.894108099765875e-05	7.888743108715217e-05	7.887885736941644e-05	7.883038154982086e-05	7.882573784081784e-05	7.882308326712123e-05	7.881501316896051e-05	7.881281855713675e-05	7.880287438295644e-05	7.879887203054468e-05	7.879575906747261e-05	7.879531947455398e-05	7.879495285305558e-05	7.878836904667292e-05	7.878649899668363e-05	7.878407494866852e-05
0.9504957950169242	0.0002951838017464263	0.0002951838017464263	0.0002951838017464263	0.0002951838017464263	0.0002951838017464263	0.0002951838017464263	0.0002951838017464263	0.0002951838017464263	0.0002951838017464263	0.0002951838017464263	0.0002951838017464263	0.0002951838017464263	0.0002951838017464263	0.0002951838017464263	0.0002951838017464263	0.0002689781190605428	0.0002689781190605428	0.00026889686191956217	0.00025784883774058293	0.00025784883774058293	0.00025784883774058293	0.00025766064228949654	0.00025315661594659065	0.00025315661594659065	0.00025315661594659065	0.00025315661594659065	0.0002499632216426962	0.0002499632216426962	0.0002499632216426962	0.0002499632216426962	0.0002499632216426962	0.00015190937006895601	0.00015132426705878428	9.187527413516608e-05	9.18298993049134e-05	9.180910866807671e-05	9.176441222118637e-05	9.175619291035285e-05	9.175382190149157e-05	9.174968862933336e-05	9.174679734514618e-05	9.173565879417961e-05	9.173180855731334e-05	9.172625269856775e-05	9.17256748555494e-05	9.172525472981052e-05	9.171871166665592e-05	9.171611030131786e-05	9.171432359639157e-05
0.9504957950169242	0.0002951838017464264	0.0002951838017464264	0.0002951838017464264	0.0002951838017464264	0.0002951838017464264	0.0002951838017464264	0.0002951838017464264	0.0002951838017464264	0.0002951838017464264	0.0002951838017464264	0.0002951838017464264	0.0002951838017464263	0.0002951838017464263	0.0002951838017464263	0.0002951838017464263	0.0002689781190605428	0.0002689781190605428	0.0002688968619195621	0.00025784883774058293	0.00025784883774058293	0.00025784883774058293	0.0002576606422894965	0.00025315661594659065	0.00025315661594659065	0.00025315661594659065	0.00025315661594659065	0.0002499632216426962	0.0002499632216426962	0.0002499632216426962	0.0002499632216426962	0.0002499632216426962	0.00015190937006895601	0.00015132426705878428	9.187527413516608e-05	9.18298993049134e-05	9.180910866807671e-05	9.176441222118637e-05	9.175619291035285e-05	9.175382190149157e-05	9.174968862933336e-05	9.174679734514618e-05	9.173565879417961e-05	9.173180855731334e-05	9.172625269856775e-05	9.17256748555494e-05	9.172525472981052e-05	9.171871166665595e-05	9.171611030131788e-05	9.171432359639157e-05
0.9504957950169242	0.0002951838017464264	0.0002951838017464264	0.0002951838017464264	0.0002951838017464264	0.0002951838017464264	0.0002951838017464264	0.0002951838017464264	0.0002951838017464264	0.0002951838017464264	0.0002951838017464264	0.0002951838017464263	0.0002951838017464263	0.0002951838017464263	0.0002951838017464263	0.0002951838017464263	0.0002689781190605428	0.0002689781190605428	0.00026889686191956217	0.00025784883774058293	0.00025784883774058293	0.00025784883774058293	0.00025766064228949654	0.00025315661594659065	0.00025315661594659065	0.00025315661594659065	0.00025315661594659065	0.00024996322164269624	0.00024996322164269624	0.00024996322164269624	0.00024996322164269624	0.00024996322164269624	0.00015190937006895604	0.00015132426705878434	9.187527413516609e-05	9.18298993049134e-05	9.180910866807672e-05	9.176441222118637e-05	9.175619291035286e-05	9.175382190149158e-05	9.174968862933337e-05	9.17467973451462e-05	9.173565879417964e-05	9.173180855731335e-05	9.172625269856778e-05	9.17256748555494e-05	9.172525472981052e-05	9.171871166665596e-05	9.171611030131788e-05	9.171432359639157e-05
0.9504957950169242	0.0002951838017464264	0.0002951838017464264	0.0002951838017464264	0.0002951838017464264	0.0002951838017464264	0.0002951838017464264	0.0002951838017464264	0.0002951838017464264	0.0002951838017464264	0.0002951838017464263	0.0002951838017464263	0.0002951838017464263	0.0002951838017464263	0.0002951838017464263	0.0002951838017464263	0.0002689781190605428	0.0002689781190605428	0.0002688968619195621	0.00025784883774058293	0.00025784883774058293	0.00025784883774058293	0.00025766064228949654	0.00025315661594659065	0.00025315661594659065	0.00025315661594659065	0.00025315661594659065	0.00024996322164269624	0.00024996322164269624	0.00024996322164269624	0.00024996322164269624	0.00024996322164269624	0.00015190937006895604	0.00015132426705878434	9.187527413516613e-05	9.182989930491342e-05	9.180910866807672e-05	9.176441222118638e-05	9.175619291035286e-05	9.175382190149158e-05	9.174968862933341e-05	9.17467973451462e-05	9.173565879417964e-05	9.173180855731335e-05	9.172625269856778e-05	9.172567485554942e-05	9.172525472981052e-05	9.171871166665596e-05	9.171611030131788e-05	9.171432359639157e-05
0.9507806345010108	0.0007806345010109919	0.0007806345010109919	0.0007806345010109919	0.000399091941939946	0.000399091941939946	0.000399091941939946	0.000399091941939946	0.000399091941939946	0.000399091941939946	0.000399091941939946	0.000399091941939946	0.000399091941939946	0.000399091941939946	0.000399091941939946	0.000399091941939946	0.000399091941939946	0.000399091941939946	0.000399091941939946	0.000399091941939946	0.000395481768727894	0.000395481768727894	0.000395360030293001	0.00039405909727429814	0.00039405909727429814	0.00039405909727429814	0.0003937694646432642	0.0003932714247233622	0.0003932714247233622	0.0003932714247233622	0.0003932714247233622	0.0003932714247233622	0.00017053506742065644	0.0001700351977950675	7.587659822806973e-05	7.582158244669709e-05	7.581552647231612e-05	7.576656371990918e-05	7.576266909484096e-05	7.575997237641961e-05	7.575115279687567e-05	7.57491115012073e-05	7.573946549189499e-05	7.573545523559592e-05	7.57329704693668e-05	7.573252945278962e-05	7.57318891702587e-05	7.572553642202008e-05	7.57241858614734e-05	7.572161298119539e-05
0.9507806345010108	0.0007806345010109919	0.0007806345010109919	0.0007806345010109919	0.0003990919419399461	0.0003990919419399461	0.0003990919419399461	0.0003990919419399461	0.0003990919419399461	0.0003990919419399461	0.0003990919419399461	0.000399091941939946	0.000399091941939946	0.000399091941939946	0.000399091941939946	0.000399091941939946	0.000399091941939946	0.000399091941939946	0.000399091941939946	0.000399091941939946	0.000395481768727894	0.000395481768727894	0.000395360030293001	0.00039405909727429814	0.00039405909727429814	0.00039405909727429814	0.0003937694646432642	0.0003932714247233622	0.0003932714247233622	0.0003932714247233622	0.0003932714247233622	0.0003932714247233622	0.00017053506742065644	0.0001700351977950675	7.587659822806975e-05	7.582158244669709e-05	7.581552647231612e-05	7.576656371990918e-05	7.576266909484097e-05	7.575997237641961e-05	7.575115279687568e-05	7.574911150120731e-05	7.573946549189502e-05	7.573545523559592e-05	7.57329704693668e-05	7.573252945278962e-05	7.57318891702587e-05	7.572553642202008e-05	7.572418586147341e-05	7.572161298119541e-05
0.9507806345010108	0.000780634501010992	0.000780634501010992	0.000780634501010992	0.0003990919419399461	0.0003990919419399461	0.0003990919419399461	0.0003990919419399461	0.0003990919419399461	0.0003990919419399461	0.0003990919419399461	0.0003990919419399461	0.0003990919419399461	0.0003990919419399461	0.0003990919419399461	0.0003990919419399461	0.0003990919419399461	0.0003990919419399461	0.0003990919419399461	0.0003990919419399461	0.0003954817687278939	0.0003954817687278939	0.000395360030293001	0.000394059097274298	0.000394059097274298	0.000394059097274298	0.0003937694646432642	0.0003932714247233623	0.0003932714247233623	0.0003932714247233623	0.0003932714247233623	0.0003932714247233623	0.00017053506742065644	0.0001700351977950675	7.587659822806975e-05	7.582158244669709e-05	7.581552647231612e-05	7.576656371990918e-05	7.576266909484097e-05	7.575997237641961e-05	7.575115279687568e-05	7.574911150120732e-05	7.573946549189503e-05	7.573545523559592e-05	7.573297046936681e-05	7.573252945278962e-05	7.573188917025871e-05	7.572553642202008e-05	7.572418586147341e-05	7.572161298119541e-05
0.9507806345010108	0.000780634501010992	0.000780634501010992	0.000780634501010992	0.0003990919419399461	0.0003990919419399461	0.0003990919419399461	0.0003990919419399461	0.0003990919419399461	0.0003990919419399461	0.0003990919419399461	0.0003990919419399461	0.0003990919419399461	0.0003990919419399461	0.0003990919419399461	0.0003990919419399461	0.0003990919419399461	0.0003990919419399461	0.0003990919419399461	0.0003990919419399461	0.0003954817687278939	0.0003954817687278939	0.000395360030293001	0.000394059097274298	0.000394059097274298	0.000394059097274298	0.0003937694646432641	0.0003932714247233623	0.0003932714247233623	0.0003932714247233623	0.0003932714247233623	0.0003932714247233623	0.00017053506742065644	0.00017003519779506754	7.587659822806976e-05	7.582158244669709e-05	7.581552647231615e-05	7.576656371990918e-05	7.576266909484099e-05	7.575997237641962e-05	7.575115279687571e-05	7.574911150120732e-05	7.573946549189503e-05	7.573545523559593e-05	7.573297046936681e-05	7.573252945278962e-05	7.573188917025871e-05	7.572553642202008e-05	7.572418586147342e-05	7.572161298119541e-05
0.9507991453262212	0.000799145326221379	0.000799145326221379	0.000799145326221379	0.000799145326221379	0.00046838536790003827	0.00046816004916601795	0.00040315909708397703	0.00040315909708397703	0.00040315909708397703	0.00040315909708397703	0.00040315909708397703	0.00040315909708397703	0.00040315909708397703	0.00040315909708397703	0.00040315909708397703	0.00040315909708397703	0.00040315909708397703	0.00040315909708397703	0.00040315909708397703	0.00040315909708397703	0.00040315909708397703	0.00040315909708397703	0.00040248222435602005	0.00040248222435602005	0.00040235814527920366	0.0004023546868458936	0.0004023546868458936	0.0004023546868458936	0.0004023546868458936	0.0004023167386115665	0.0004023167386115665	0.0004023167386115665	0.0004020208863908451	0.00016911849131817557	0.00016862446543576662	7.22556960904379e-05	7.219736713740219e-05	7.219252584678456e-05	7.214435002681753e-05	7.213041865689077e-05	7.212905289109774e-05	7.212643616746943e-05	7.212385386965627e-05	7.211327375330905e-05	7.211297913526387e-05	7.2109060147349e-05	7.21088575026202e-05	7.2108600072089e-05	7.210073847960832e-05
0.9507991453262212	0.0007991453262213787	0.0007991453262213787	0.0007991453262213787	0.0007991453262213787	0.00046838536790003827	0.00046816004916601795	0.00040315909708397703	0.00040315909708397703	0.00040315909708397703	0.00040315909708397703	0.00040315909708397703	0.00040315909708397703	0.00040315909708397703	0.00040315909708397703	0.00040315909708397703	0.0004031590970839769	0.0004031590970839769	0.0004031590970839769	0.0004031590970839769	0.0004031590970839769	0.0004031590970839769	0.0004031590970839769	0.00040248222435602016	0.00040248222435602016	0.00040235814527920366	0.0004023546868458936	0.0004023546868458936	0.0004023546868458936	0.0004023546868458936	0.0004023167386115665	0.0004023167386115665	0.0004023167386115665	0.0004020208863908451	0.00016911849131817557	0.00016862446543576662	7.22556960904379e-05	7.219736713740219e-05	7.219252584678456e-05	7.214435002681753e-05	7.213041865689077e-05	7.212905289109774e-05	7.212643616746943e-05	7.212385386965627e-05	7.211327375330905e-05	7.211297913526387e-05	7.2109060147349e-05	7.210885750262019e-05	7.2108600072089e-05	7.210073847960832e-05
0.9507991453262212	0.0007991453262213787	0.0007991453262213787	0.0007991453262213787	0.0007991453262213787	0.00046838536790003827	0.00046816004916601806	0.00040315909708397703	0.00040315909708397703	0.00040315909708397703	0.00040315909708397703	0.00040315909708397703	0.00040315909708397703	0.00040315909708397703	0.00040315909708397703	0.00040315909708397703	0.0004031590970839769	0.0004031590970839769	0.0004031590970839769	0.0004031590970839769	0.0004031590970839769	0.0004031590970839769	0.0004031590970839769	0.00040248222435602016	0.00040248222435602016	0.00040235814527920366	0.0004023546868458936	0.0004023546868458936	0.0004023546868458936	0.0004023546868458936	0.00040231673861156633	0.00040231673861156633	0.00040231673861156633	0.000402020886390845	0.00016911849131817557	0.00016862446543576662	7.22556960904379e-05	7.219736713740219e-05	7.219252584678456e-05	7.214435002681753e-05	7.213041865689077e-05	7.212905289109774e-05	7.212643616746943e-05	7.212385386965627e-05	7.211327375330905e-05	7.211297913526387e-05	7.2109060147349e-05	7.210885750262019e-05	7.2108600072089e-05	7.210073847960832e-05
0.9507991453262212	0.0007991453262213786	0.0007991453262213786	0.0007991453262213786	0.0007991453262213786	0.00046838536790003827	0.00046816004916601806	0.0004031590970839769	0.0004031590970839769	0.0004031590970839769	0.0004031590970839769	0.0004031590970839769	0.0004031590970839769	0.0004031590970839769	0.0004031590970839769	0.0004031590970839769	0.0004031590970839769	0.0004031590970839769	0.0004031590970839769	0.0004031590970839769	0.0004031590970839769	0.0004031590970839769	0.0004031590970839769	0.00040248222435602016	0.00040248222435602016	0.00040235814527920366	0.0004023546868458937	0.0004023546868458937	0.0004023546868458937	0.0004023546868458937	0.00040231673861156633	0.00040231673861156633	0.00040231673861156633	0.000402020886390845	0.00016911849131817557	0.00016862446543576662	7.22556960904379e-05	7.219736713740219e-05	7.219252584678456e-05	7.214435002681753e-05	7.213041865689077e-05	7.212905289109774e-05	7.212643616746943e-05	7.212385386965627e-05	7.211327375330905e-05	7.211297913526387e-05	7.2109060147349e-05	7.210885750262019e-05	7.2108600072089e-05	7.210073847960832e-05
0.9507991453262212	0.0007991453262213786	0.0007991453262213786	0.0007991453262213786	0.0007991453262213786	0.00046838536790003827	0.00046816004916601806	0.0004031590970839769	0.0004031590970839769	0.0004031590970839769	0.0004031590970839769	0.0004031590970839769	0.0004031590970839769	0.0004031590970839769	0.0004031590970839769	0.0004031590970839769	0.0004031590970839769	0.0004031590970839769	0.0004031590970839769	0.0004031590970839769	0.0004031590970839769	0.0004031590970839769	0.0004031590970839769	0.00040248222435602016	0.00040248222435602016	0.00040235814527920366	0.0004023546868458937	0.0004023546868458937	0.0004023546868458937	0.0004023546868458937	0.00040231673861156633	0.00040231673861156633	0.00040231673861156633	0.0004020208863908449	0.00016911849131817557	0.00016862446543576665	7.22556960904379e-05	7.219736713740219e-05	7.219252584678455e-05	7.21443500268175e-05	7.213041865689076e-05	7.212905289109774e-05	7.212643616746942e-05	7.212385386965627e-05	7.211327375330905e-05	7.211297913526387e-05	7.2109060147349e-05	7.210885750262019e-05	7.2108600072089e-05	7.210073847960832e-05
0.9506441289465264	0.000644128946526276	0.00035001831936076267	0.00035001831936076267	0.00035001831936076267	0.00035001831936076267	0.00035001831936076267	0.00035001831936076267	0.00035001831936076267	0.00035001831936076267	0.00035001831936076267	0.00035001831936076267	0.00035001831936076267	0.00035001831936076267	0.00035001831936076267	0.00035001831936076267	0.00035001831936076267	0.00035001831936076267	0.0003351386865535908	0.0003290220071664228	0.0003290220071664228	0.0003290220071664228	0.000328780829368874	0.0003264499551690654	0.0003264499551690654	0.0003264499551690654	0.0003264499551690654	0.00032472832840177413	0.00032472832840177413	0.00032472832840177413	0.00032472832840177413	0.00032472832840177413	0.00016228135039644652	0.00016173669099468765	8.418539308962077e-05	8.413483192375542e-05	8.412147354925007e-05	8.407434708023369e-05	8.406829754928474e-05	8.406574673062368e-05	8.40591907476058e-05	8.405671892497502e-05	8.404628367446273e-05	8.404233039214178e-05	8.403803184406579e-05	8.403776313616569e-05	8.403759871560053e-05	8.403078930126312e-05	8.402793283891927e-05	8.402581641596749e-05
0.9506441289465264	0.000644128946526276	0.0003500183193607628	0.0003500183193607628	0.0003500183193607628	0.0003500183193607628	0.0003500183193607628	0.0003500183193607628	0.0003500183193607628	0.0003500183193607628	0.0003500183193607628	0.0003500183193607628	0.0003500183193607628	0.0003500183193607628	0.0003500183193607628	0.0003500183193607628	0.0003500183193607628	0.0003500183193607628	0.0003351386865535908	0.0003290220071664228	0.0003290220071664228	0.0003290220071664228	0.000328780829368874	0.00032644995516906535	0.00032644995516906535	0.00032644995516906535	0.00032644995516906535	0.00032472832840177413	0.00032472832840177413	0.00032472832840177413	0.00032472832840177413	0.00032472832840177413	0.00016228135039644652	0.00016173669099468765	8.418539308962077e-05	8.413483192375542e-05	8.412147354925007e-05	8.407434708023369e-05	8.406829754928475e-05	8.406574673062368e-05	8.40591907476058e-05	8.405671892497502e-05	8.404628367446273e-05	8.404233039214178e-05	8.403803184406579e-05	8.403776313616569e-05	8.403759871560053e-05	8.403078930126312e-05	8.402793283891927e-05	8.40258164159675e-05
0.9504957950169242	0.0002951838017464265	0.0002951838017464265	0.0002951838017464265	0.0002951838017464265	0.0002951838017464265	0.0002951838017464265	0.0002951838017464265	0.0002951838017464265	0.00029518380174642643	0.00029518380174642643	0.00029518380174642643	0.00029518380174642643	0.00029518380174642643	0.00029518380174642643	0.00029518380174642643	0.0002689781190605427	0.0002689781190605427	0.00026889686191956206	0.0002578488377405828	0.0002578488377405828	0.0002578488377405828	0.00025766064228949627	0.0002531566159465906	0.0002531566159465906	0.0002531566159465906	0.0002531566159465906	0.00024996322164269624	0.00024996322164269624	0.00024996322164269624	0.00024996322164269624	0.00024996322164269624	0.00015190937006895604	0.00015132426705878434	9.187527413516613e-05	9.182989930491342e-05	9.180910866807672e-05	9.176441222118638e-05	9.175619291035286e-05	9.175382190149157e-05	9.174968862933341e-05	9.17467973451462e-05	9.173565879417964e-05	9.173180855731335e-05	9.172625269856778e-05	9.17256748555494e-05	9.172525472981052e-05	9.171871166665596e-05	9.171611030131788e-05	9.171432359639158e-05
0.9504957950169242	0.0002951838017464265	0.0002951838017464265	0.0002951838017464265	0.0002951838017464265	0.0002951838017464265	0.0002951838017464265	0.0002951838017464265	0.00029518380174642643	0.00029518380174642643	0.00029518380174642643	0.00029518380174642643	0.00029518380174642643	0.00029518380174642643	0.00029518380174642643	0.00029518380174642643	0.0002689781190605427	0.0002689781190605427	0.00026889686191956206	0.00025784883774058266	0.00025784883774058266	0.00025784883774058266	0.00025766064228949627	0.0002531566159465906	0.0002531566159465906	0.0002531566159465906	0.0002531566159465906	0.00024996322164269624	0.00024996322164269624	0.00024996322164269624	0.00024996322164269624	0.00024996322164269624	0.00015190937006895607	0.00015132426705878434	9.187527413516613e-05	9.182989930491342e-05	9.180910866807675e-05	9.176441222118638e-05	9.175619291035286e-05	9.175382190149157e-05	9.174968862933341e-05	9.17467973451462e-05	9.173565879417964e-05	9.173180855731338e-05	9.172625269856778e-05	9.17256748555494e-05	9.172525472981056e-05	9.171871166665596e-05	9.171611030131788e-05	9.171432359639158e-05
0.9504957950169242	0.0002951838017464265	0.0002951838017464265	0.0002951838017464265	0.0002951838017464265	0.0002951838017464265	0.0002951838017464265	0.0002951838017464265	0.0002951838017464265	0.0002951838017464265	0.0002951838017464265	0.0002951838017464265	0.0002951838017464265	0.0002951838017464265	0.0002951838017464265	0.0002951838017464265	0.0002689781190605427	0.0002689781190605427	0.00026889686191956206	0.00025784883774058266	0.00025784883774058266	0.00025784883774058266	0.00025766064228949627	0.00025315661594659054	0.00025315661594659054	0.00025315661594659054	0.00025315661594659054	0.00024996322164269624	0.00024996322164269624	0.00024996322164269624	0.00024996322164269624	0.00024996322164269624	0.00015190937006895607	0.00015132426705878434	9.187527413516613e-05	9.182989930491343e-05	9.180910866807675e-05	9.176441222118638e-05	9.175619291035286e-05	9.175382190149158e-05	9.17496886293334e-05	9.17467973451462e-05	9.173565879417964e-05	9.173180855731338e-05	9.172625269856778e-05	9.172567485554943e-05	9.172525472981056e-05	9.171871166665596e-05	9.171611030131788e-05	9.171432359639158e-05
0.9504957950169242	0.0002951838017464265	0.0002951838017464265	0.0002951838017464265	0.0002951838017464265	0.0002951838017464265	0.0002951838017464265	0.0002951838017464265	0.0002951838017464265	0.0002951838017464265	0.0002951838017464265	0.0002951838017464265	0.0002951838017464265	0.0002951838017464265	0.0002951838017464265	0.0002951838017464265	0.0002689781190605427	0.0002689781190605427	0.000268896861919562	0.00025784883774058266	0.00025784883774058266	0.00025784883774058266	0.00025766064228949627	0.00025315661594659054	0.00025315661594659054	0.00025315661594659054	0.00025315661594659054	0.0002499632216426963	0.0002499632216426963	0.0002499632216426963	0.0002499632216426963	0.0002499632216426963	0.0001519093700689561	0.0001513242670587844	9.187527413516613e-05	9.182989930491343e-05	9.180910866807675e-05	9.17644122211864e-05	9.175619291035289e-05	9.175382190149158e-05	9.17496886293334e-05	9.17467973451462e-05	9.173565879417968e-05	9.173180855731338e-05	9.172625269856778e-05	9.172567485554943e-05	9.172525472981056e-05	9.171871166665596e-05	9.171611030131791e-05	9.17143235963916e-05
0.9504957950169242	0.0002951838017464265	0.0002951838017464265	0.0002951838017464265	0.0002951838017464265	0.0002951838017464265	0.0002951838017464265	0.0002951838017464265	0.0002951838017464265	0.0002951838017464265	0.0002951838017464265	0.0002951838017464265	0.0002951838017464265	0.0002951838017464265	0.0002951838017464265	0.0002951838017464265	0.00026897811906054263	0.00026897811906054263	0.000268896861919562	0.0002578488377405826	0.0002578488377405826	0.0002578488377405826	0.00025766064228949627	0.0002531566159465905	0.0002531566159465905	0.0002531566159465905	0.0002531566159465905	0.0002499632216426963	0.0002499632216426963	0.0002499632216426963	0.0002499632216426963	0.0002499632216426963	0.0001519093700689561	0.0001513242670587844	9.187527413516613e-05	9.182989930491343e-05	9.180910866807675e-05	9.17644122211864e-05	9.175619291035289e-05	9.17538219014916e-05	9.174968862933344e-05	9.17467973451462e-05	9.173565879417968e-05	9.173180855731341e-05	9.17262526985678e-05	9.172567485554942e-05	9.172525472981056e-05	9.171871166665596e-05	9.171611030131791e-05	9.17143235963916e-05
0.9504957950169242	0.0002951838017464265	0.0002951838017464265	0.0002951838017464265	0.0002951838017464265	0.0002951838017464265	0.0002951838017464265	0.0002951838017464265	0.0002951838017464265	0.0002951838017464265	0.0002951838017464265	0.0002951838017464265	0.0002951838017464265	0.0002951838017464265	0.0002951838017464265	0.0002951838017464265	0.00026897811906054263	0.00026897811906054263	0.000268896861919562	0.0002578488377405826	0.0002578488377405826	0.0002578488377405826	0.0002576606422894962	0.0002531566159465905	0.0002531566159465905	0.0002531566159465905	0.0002531566159465905	0.0002499632216426963	0.0002499632216426963	0.0002499632216426963	0.0002499632216426963	0.0002499632216426963	0.00015190937006895612	0.00015132426705878442	9.187527413516613e-05	9.182989930491343e-05	9.180910866807675e-05	9.17644122211864e-05	9.175619291035289e-05	9.17538219014916e-05	9.174968862933344e-05	9.17467973451462e-05	9.173565879417968e-05	9.173180855731341e-05	9.17262526985678e-05	9.172567485554943e-05	9.172525472981056e-05	9.171871166665598e-05	9.171611030131793e-05	9.17143235963916e-05
0.9504957950169242	0.0002951838017464265	0.0002951838017464265	0.0002951838017464265	0.0002951838017464265	0.0002951838017464265	0.0002951838017464265	0.0002951838017464265	0.0002951838017464265	0.0002951838017464265	0.0002951838017464265	0.0002951838017464265	0.0002951838017464265	0.0002951838017464265	0.0002951838017464265	0.0002951838017464265	0.00026897811906054263	0.00026897811906054263	0.000268896861919562	0.0002578488377405826	0.0002578488377405826	0.0002578488377405826	0.0002576606422894962	0.00025315661594659043	0.00025315661594659043	0.00025315661594659043	0.00025315661594659043	0.0002499632216426963	0.0002499632216426963	0.0002499632216426963	0.0002499632216426963	0.0002499632216426963	0.00015190937006895612	0.00015132426705878442	9.187527413516614e-05	9.182989930491343e-05	9.180910866807676e-05	9.17644122211864e-05	9.175619291035289e-05	9.17538219014916e-05	9.174968862933344e-05	9.17467973451462e-05	9.173565879417968e-05	9.173180855731341e-05	9.17262526985678e-05	9.172567485554943e-05	9.172525472981056e-05	9.171871166665598e-05	9.171611030131793e-05	9.17143235963916e-05
0.9504957950169242	0.0002951838017464265	0.0002951838017464265	0.0002951838017464265	0.0002951838017464265	0.0002951838017464265	0.0002951838017464265	0.0002951838017464265	0.0002951838017464265	0.0002951838017464265	0.0002951838017464265	0.0002951838017464265	0.0002951838017464265	0.0002951838017464265	0.0002951838017464265	0.0002951838017464265	0.0002689781190605426	0.0002689781190605426	0.000268896861919562	0.0002578488377405826	0.0002578488377405826	0.0002578488377405826	0.00025766064228949616	0.00025315661594659043	0.00025315661594659043	0.00025315661594659043	0.00025315661594659043	0.0002499632216426963	0.0002499632216426963	0.0002499632216426963	0.0002499632216426963	0.0002499632216426963	0.00015190937006895612	0.00015132426705878445	9.187527413516614e-05	9.182989930491343e-05	9.180910866807676e-05	9.176441222118642e-05	9.175619291035289e-05	9.17538219014916e-05	9.174968862933344e-05	9.17467973451462e-05	9.173565879417968e-05	9.173180855731341e-05	9.17262526985678e-05	9.172567485554943e-05	9.172525472981056e-05	9.1718711666656e-05	9.171611030131793e-05	9.17143235963916e-05
0.9504957950169242	0.0002951838017464265	0.0002951838017464265	0.0002951838017464265	0.0002951838017464265	0.0002951838017464265	0.0002951838017464265	0.0002951838017464265	0.0002951838017464265	0.0002951838017464265	0.0002951838017464265	0.0002951838017464265	0.0002951838017464265	0.0002951838017464265	0.0002951838017464265	0.0002951838017464265	0.0002689781190605426	0.0002689781190605426	0.00026889686191956195	0.0002578488377405825	0.0002578488377405825	0.0002578488377405825	0.00025766064228949616	0.00025315661594659043	0.00025315661594659043	0.00025315661594659043	0.00025315661594659043	0.0002499632216426963	0.0002499632216426963	0.0002499632216426963	0.0002499632216426963	0.0002499632216426963	0.00015190937006895612	0.00015132426705878445	9.187527413516614e-05	9.182989930491343e-05	9.180910866807676e-05	9.176441222118642e-05	9.17561929103529e-05	9.17538219014916e-05	9.174968862933344e-05	9.17467973451462e-05	9.173565879417968e-05	9.173180855731341e-05	9.172625269856782e-05	9.172567485554943e-05	9.172525472981059e-05	9.1718711666656e-05	9.171611030131793e-05	9.17143235963916e-05
0.9507565867003326	0.0007565867003326321	0.0004094091997327746	0.0004094091997327746	0.0004094091997327746	0.00019006587923730788	0.00018943158146401045	9.859374159779051e-05	9.853453603498948e-05	9.851976329280717e-05	9.846287179968784e-05	9.84560136788922e-05	9.845262261342382e-05	9.844525559566094e-05	9.844290042082864e-05	9.842962060452227e-05	9.842639785235911e-05	9.842119141820491e-05	9.84206578830106e-05	9.842023802278935e-05	9.841285481445574e-05	9.840986667821833e-05	9.840584373548487e-05	9.840399563947287e-05	9.839936715808286e-05	9.839438053827036e-05	9.839351269685674e-05	9.839201613665956e-05	9.839112517086056e-05	9.836217186196062e-05	9.836199410860997e-05	9.836168097298276e-05	9.835383645580052e-05	9.83488101863312e-05	9.834702749998261e-05	9.834296148573973e-05	9.83393259459607e-05	9.833701798949309e-05	9.832775569260648e-05	9.831762547891028e-05	9.829551309758206e-05	9.82920400006989e-05	9.828619855474417e-05	9.828581660144755e-05	9.828135604878077e-05	9.827980314481164e-05	9.82755975727662e-05	9.827321221208719e-05	9.826778867328148e-05	9.826729683854872e-05
0.9505588287389896	0.00033160898521074285	0.00033160898521074285	0.000302048324624108	0.000302048324624108	0.00017102133158568403	0.00017036476699359166	0.00010351962469213154	0.00010346856357998935	0.00010344574423075555	0.00010339416958822146	0.00010338506625259008	0.00010338209951451335	0.0001033776895411105	0.00010337482863448402	0.00010336149928854953	0.00010335820139045564	0.00010335134007847724	0.00010335115482429348	0.00010335066238560714	0.00010334342195926911	0.0001033398279855442	0.00010333873364154636	0.0001033357747424831	0.00010333036731747087	0.0001033259096699085	0.00010332357512925676	0.0001033178220730532	0.000103314299679846	0.00010329116384629226	0.00010328914896460848	0.00010328853188026595	0.00010328454585200786	0.00010327233512532458	0.00010327153788299591	0.00010326873523678052	0.0001032675529538453	0.0001032661832211171	0.0001032581293484522	0.00010324846946447844	0.00010322092488464586	0.00010321482323725746	0.0001032132658934746	0.00010320858963742628	0.00010320856661026758	0.0001032070308718216	0.0001031999310098402	0.00010319829051995047	0.00010318935456806564	0.00010318686285033141
0.9507565867003326	0.0007565867003326322	0.0004094091997327747	0.0004094091997327747	0.0004094091997327746	0.00019006587923730788	0.00018943158146401045	9.859374159779051e-05	9.853453603498948e-05	9.851976329280717e-05	9.846287179968784e-05	9.84560136788922e-05	9.845262261342382e-05	9.844525559566094e-05	9.844290042082864e-05	9.842962060452227e-05	9.842639785235909e-05	9.842119141820491e-05	9.84206578830106e-05	9.842023802278935e-05	9.841285481445574e-05	9.840986667821833e-05	9.840584373548486e-05	9.840399563947286e-05	9.839936715808283e-05	9.839438053827034e-05	9.839351269685672e-05	9.839201613665956e-05	9.839112517086056e-05	9.836217186196062e-05	9.836199410860997e-05	9.836168097298276e-05	9.835383645580052e-05	9.83488101863312e-05	9.834702749998261e-05	9.834296148573973e-05	9.83393259459607e-05	9.833701798949309e-05	9.832775569260644e-05	9.831762547891028e-05	9.829551309758206e-05	9.82920400006989e-05	9.828619855474417e-05	9.828581660144753e-05	9.828135604878074e-05	9.827980314481164e-05	9.82755975727662e-05	9.827321221208719e-05	9.826778867328148e-05	9.826729683854871e-05
0.9505588287389896	0.00033160898521074285	0.00033160898521074285	0.00030204832462410805	0.00030204832462410805	0.00017102133158568403	0.00017036476699359166	0.00010351962469213156	0.00010346856357998935	0.00010344574423075555	0.00010339416958822146	0.00010338506625259012	0.0001033820995145134	0.00010337768954111053	0.00010337482863448402	0.00010336149928854953	0.00010335820139045564	0.0001033513400784772	0.00010335115482429348	0.00010335066238560714	0.00010334342195926911	0.0001033398279855442	0.0001033387336415464	0.0001033357747424831	0.00010333036731747087	0.00010332590966990852	0.0001033235751292568	0.0001033178220730532	0.000103314299679846	0.00010329116384629228	0.00010328914896460848	0.00010328853188026598	0.00010328454585200789	0.00010327233512532458	0.00010327153788299591	0.00010326873523678052	0.00010326755295384532	0.00010326618322111711	0.0001032581293484522	0.00010324846946447844	0.00010322092488464586	0.00010321482323725746	0.00010321326589347464	0.00010320858963742628	0.00010320856661026758	0.00010320703087182165	0.0001031999310098402	0.00010319829051995053	0.00010318935456806568	0.0001031868628503314
0.9505588287389896	0.00033160898521074285	0.00033160898521074285	0.00030204832462410805	0.00030204832462410805	0.00017102133158568403	0.00017036476699359166	0.00010351962469213156	0.00010346856357998935	0.00010344574423075555	0.00010339416958822146	0.00010338506625259012	0.0001033820995145134	0.00010337768954111053	0.00010337482863448402	0.00010336149928854953	0.00010335820139045564	0.0001033513400784772	0.00010335115482429348	0.00010335066238560714	0.00010334342195926911	0.0001033398279855442	0.0001033387336415464	0.0001033357747424831	0.00010333036731747087	0.0001033259096699085	0.0001033235751292568	0.0001033178220730532	0.000103314299679846	0.00010329116384629228	0.00010328914896460848	0.00010328853188026598	0.00010328454585200789	0.00010327233512532458	0.00010327153788299591	0.00010326873523678052	0.00010326755295384532	0.00010326618322111711	0.0001032581293484522	0.00010324846946447844	0.00010322092488464586	0.00010321482323725746	0.00010321326589347464	0.00010320858963742628	0.00010320856661026758	0.00010320703087182165	0.0001031999310098402	0.00010319829051995053	0.00010318935456806568	0.0001031868628503314
0.950163252194556	0.00014087408112178264	0.00014053724240750134	0.0001396112194166148	0.00013937863428506897	0.00013874205587445312	0.00013818981689232344	0.00013811621297033422	0.00013779829870532007	0.00013767682389911954	0.0001375311353296093	0.00013718249135209523	0.0001371546370678939	0.00013713172122389143	0.00013631029814627828	0.0001354642234949602	0.00013544717706097693	0.00013531202234480806	0.00013485674763131735	0.00013483828923149804	0.00013451419513388729	0.0001344740322226885	0.00013430028885637966	0.00013428156311596622	0.00013405128633827687	0.0001339314885731669	0.0001338992338974725	0.00013368269554436167	0.00013350693351032308	0.00013333058951359983	0.00013298985480985771	0.0001328464210966554	0.00013258422440828234	0.0001324188006391128	0.0001323532808797334	0.0001323018001098849	0.00013201191178600262	0.00013173286906416882	0.0001317137151280377	0.00013147823244154646	0.00013146071683818624	0.00013128139863670266	0.00013126306562582995	0.0001311622129178307	0.00013109624874010225	0.0001306459957637799	0.0001305274131592745	0.00013045058329380502	0.00013034604327342796	0.00013032722510266726
0.950162723263022	0.00014817650388442716	0.00014774981549814018	0.0001465777792139497	0.0001454160498746115	0.00014530969409672933	0.000144397710242957	0.00014394520000062902	0.00014385068174741422	0.00014373006601218558	0.00014367881354004902	0.00014346167907054982	0.00014340302308122883	0.000142534537188998	0.00014252103170355382	0.0001421906229733074	0.00014208908566152052	0.00014187783378094752	0.00014158509438474314	0.00014113843672825945	0.00014109241432789602	0.00014012594648322099	0.00014005439567231913	0.00014003401345093772	0.00013985928811401647	0.0001398208892365474	0.00013977454657809952	0.00013960295205196202	0.0001394971011305647	0.0001393977544834511	0.0001392942827865215	0.0001391835997534059	0.00013909722775074217	0.00013890629310262228	0.00013868066995800915	0.00013832736500248315	0.00013820370394293228	0.0001379770418769544	0.00013775786137248754	0.00013773472952159605	0.00013764967487305127	0.00013758861847913852	0.00013750950853911215	0.00013741724363395812	0.0001373338556464263	0.0001373082919375587	0.0001372150377643003	0.00013710645559663676	0.00013670041116478548	0.00013643060614247258
0.9501600478263348	0.00014829665019252337	0.00014506645548493312	0.00014379356426890165	0.0001436371268588971	0.00014326395674967875	0.00014270133980929538	0.00014226393500458477	0.00014107858793801592	0.00014105900556379716	0.0001402214268784151	0.0001401826396365631	0.00014006112650469913	0.00013988896692265662	0.00013980970734008016	0.00013971483496259875	0.00013969126587145877	0.00013956503578322428	0.00013956311768369048	0.00013950845648721396	0.0001389537748350429	0.00013887990774334198	0.00013722511675968847	0.00013666492030513808	0.00013631492825007965	0.00013628536014670194	0.00013622764631010387	0.00013597710597203162	0.00013597187936901711	0.00013592925960788157	0.00013585228608876802	0.00013584232250964996	0.0001355507392228927	0.00013554146788555952	0.0001353565343038096	0.00013527597555547944	0.00013512206097107584	0.00013507463075748224	0.0001350534476552127	0.00013502404494596576	0.0001349012723247344	0.0001346900321509253	0.0001345251626675868	0.00013449214224343415	0.00013429307630831078	0.0001341991569149616	0.0001340814552277325	0.00013405360988739197	0.00013397066156293979	0.00013396599459511465
0.9501504362848364	0.00014451413810665558	0.00014117834456875113	0.00014082480011624169	0.0001403424287364063	0.00014011546702523523	0.00014006598112155572	0.00013985874230350176	0.00013983692543831776	0.00013960489040332137	0.00013953492522272374	0.0001391275715827078	0.00013905324212083771	0.00013888219431828006	0.00013886112052170083	0.00013876230084710898	0.00013875727321323094	0.0001386978610786541	0.00013864140472704255	0.00013835391632144054	0.00013833741745545672	0.00013811886590229337	0.00013786415512422184	0.00013782802528433942	0.00013770883783410952	0.00013753456386683091	0.0001374886028763937	0.0001374093170971564	0.0001373252341294079	0.0001372523131326155	0.0001371129850379411	0.00013706911753946874	0.00013698426453362552	0.00013698368273428396	0.00013687627751980515	0.00013686888081372066	0.0001367128850233386	0.0001366700348431558	0.00013656578627531195	0.00013655625804467848	0.00013653737898758814	0.00013653040081900488	0.00013647284305621786	0.00013641279695232166	0.00013631632620154965	0.00013620703629811342	0.00013601553583429143	0.00013598685646360392	0.00013597470951166854	0.00013593484365145739
0.950199249771639	0.00016771558084115315	0.00015351198679815022	0.0001524478307317656	0.00015236299206382152	0.00015189511857744618	0.00015185815216306334	0.00015150015942638049	0.00014958634922601622	0.00014916089594597807	0.000148870505108023	0.00014832819971258456	0.00014807667872914575	0.00014753014177659008	0.00014692880166330144	0.00014692354520311	0.00014563277888252017	0.00014531445542606704	0.00014523788834299098	0.00014465303818283847	0.00014357248591609267	0.00014259400371063823	0.00014191262978983414	0.00014153749761144634	0.0001413744906979277	0.0001409999365713913	0.00014087366819903266	0.00014078553130379267	0.00014056872106159464	0.00014047673760433322	0.00014037689727604532	0.00014024558055945709	0.00014005083688172894	0.00013911333258087282	0.00013852431710904757	0.00013838957088083115	0.0001379683144297116	0.0001379558200686285	0.00013781251789354894	0.00013717727236698654	0.00013715990972838947	0.00013714144554848403	0.00013698424738707446	0.00013683984092089987	0.0001363246764828733	0.00013600083282978685	0.00013568849630982437	0.0001356571811696803	0.00013486280391754652	0.0001348550023180134
0.9501574382974768	0.00014312096069082932	0.00014304817730136278	0.00014167756653260145	0.00014163512269220718	0.00014116477529731403	0.0001409991705036709	0.00014079173711109116	0.0001407477691096941	0.00014067775020193112	0.00013969129576932255	0.00013912961333075726	0.00013844492196629686	0.00013826589226928942	0.00013826567173310137	0.00013820141421383103	0.00013811296997759273	0.0001379960926222682	0.00013791935615110274	0.000137912348046657	0.0001378744754713576	0.00013760414397765322	0.00013746067734658271	0.00013743670870225772	0.00013729710466661867	0.00013687818322722595	0.00013683105219177436	0.00013665727734935338	0.00013628301199552494	0.00013612996217379165	0.0001360959741112738	0.00013604942669694534	0.00013584343922334597	0.0001358315171944265	0.00013581887855351944	0.00013578182803836687	0.00013560315422638265	0.0001354420562347494	0.00013524200474577044	0.00013521145347858234	0.00013506549508566538	0.00013503593862462175	0.0001349848788873825	0.0001349758289711529	0.00013493684340467108	0.00013482727492925847	0.00013477609164257208	0.000134378755879317	0.0001342439584847797	0.00013422852798661034
0.9501801604263508	0.0001764018261887676	0.000176383173671643	0.00017593417630275802	0.0001720015411248625	0.00017157438984913357	0.00017147150614722374	0.00017068709969732018	0.00016851380832016521	0.00016850617000829012	0.00016778698092976754	0.00016572617724709172	0.0001651227125194729	0.00016462008607303767	0.00016413677876306838	0.0001638788094627327	0.00016387690204308235	0.00016260984293902024	0.00016239194494157254	0.00016190508889199685	0.00016148967260910563	0.00016138852925117483	0.00015989031481768547	0.00015979362344293221	0.00015978478984609028	0.0001597119862965571	0.00015912928981324517	0.00015882287707980901	0.00015869958546663087	0.00015864455915193943	0.00015790587397900377	0.00015758723846950233	0.00015721660354669478	0.0001564953301323795	0.00015504134140020883	0.00015471542901161203	0.00015458170014681042	0.0001545003543818778	0.00015425791843707068	0.00015409125982167307	0.0001540588531473114	0.00015380451243519018	0.00015265904770351868	0.00015258735345028467	0.00015222746082575554	0.00015222183832552357	0.00015210614179622558	0.00015136586892580968	0.00015118390845840534	0.00015064969031795253
0.9501558200144942	0.00014538547943468902	0.0001451153179229515	0.000144930398256117	0.00014392806732687748	0.0001438034819457855	0.0001437761208779752	0.00014377554818412544	0.00014318672736141755	0.00014302706624656623	0.0001428999139351991	0.00014288330020815275	0.00014285534772267859	0.0001428015364178046	0.0001424343673038722	0.00014242192630947368	0.00014230319661226204	0.00014228776360044752	0.00014217114106048503	0.00014211910937202268	0.00014168959677338276	0.00014152331848146072	0.00014142169421040284	0.00014115262500275638	0.00014088845134144023	0.00014075704909122618	0.00014051448650830516	0.00014033318998545922	0.00014024557783523002	0.00014013080611783226	0.0001399893700264224	0.00013991611344999066	0.00013969168080595572	0.00013966929381083515	0.0001395658063041458	0.00013946765955714498	0.00013926760884795935	0.00013919415878805078	0.0001389559109909428	0.00013839245995735997	0.00013828007425373246	0.00013813048975442978	0.00013806668750886348	0.00013803010804178052	0.0001380156466524252	0.0001379177729549857	0.00013788814077382613	0.0001378315868966545	0.00013781812674394526	0.0001375197530077851
0.9501730743364152	0.00014171892003665788	0.00014167603348297226	0.00014120547662303934	0.0001405768531028418	0.00013984373855416236	0.0001395730784711102	0.00013932292171338071	0.0001390731000993985	0.00013867854523810807	0.00013851196689832748	0.00013828304849881911	0.00013825238353916294	0.00013801692902060188	0.0001379583560411459	0.00013794147664786306	0.0001379039805837235	0.0001368451589981721	0.00013683752178152844	0.00013662466316921067	0.00013640614534251571	0.00013633511274417	0.00013628114864830024	0.00013603491595395214	0.00013602354329374878	0.00013542535500745832	0.00013518241054247374	0.00013484700404302048	0.000134716040753222	0.0001346734460876142	0.00013461805570057184	0.0001343336648632525	0.0001341402441704785	0.00013407728633764896	0.00013395314539061662	0.0001338479162436388	0.00013377959682367446	0.00013377389487658354	0.00013370785519779675	0.00013340945516505495	0.00013329838342372816	0.00013322607031370152	0.00013319604654230192	0.00013318602235321155	0.0001331100885979493	0.0001330875720468863	0.00013291263329026642	0.00013278535415234217	0.00013272957493365572	0.00013271664771420108
0.9501794266024765	0.00015414917499305533	0.00015241130077027758	0.00015139243130281318	0.00015132455745070432	0.00015112053399536724	0.00015077207853953834	0.00015038323718646434	0.00015016828512813823	0.00014979459450301146	0.00014858479975024988	0.00014785437854760046	0.00014735359070369342	0.00014719240895079452	0.00014699920651856934	0.00014695846840738697	0.00014690642352789188	0.00014684207082138966	0.00014669422810139872	0.00014653906072213007	0.0001463831889392066	0.000146371052254086	0.00014633866609665337	0.00014615316285867392	0.00014604553913733726	0.00014602427429010682	0.00014595599999086487	0.0001458789592790124	0.00014564587617489538	0.00014525415982616791	0.00014512348031280354	0.00014483102371730988	0.00014463144165246578	0.0001445735682761867	0.00014415410853083717	0.00014412892080521532	0.00014344160609232827	0.00014337571419072837	0.00014333343319506735	0.00014312717954772418	0.00014310683118160726	0.00014262560433214266	0.00014255481768103874	0.00014248550181854706	0.00014221624805721233	0.00014204245817239758	0.00014175666495031396	0.00014153320560392205	0.00014137481884048274	0.00014125419856571278
0.9501693007722232	0.00015839228651856653	0.0001581918135253478	0.00015784039034930577	0.00015740249315383494	0.00015695646073937098	0.00015668103442869222	0.0001565271503836486	0.00015613756498779105	0.00015588630801625545	0.00015544387847077945	0.00015465625627271703	0.00015458284273838331	0.00015454481816079544	0.00015405105714141765	0.00015372405169629752	0.0001533267525289063	0.00015304465584476968	0.00015229116420226768	0.00015191124082737173	0.00015168430939167926	0.00015165306168565327	0.00015159347227597343	0.00015077060410285148	0.00015065513239257526	0.00015031803127941103	0.00015012809270382367	0.00014984774458247734	0.00014979833886445638	0.00014954986038309887	0.0001489897277200155	0.00014858048124967346	0.00014855146360763058	0.00014837974180576793	0.0001483442034698463	0.00014825970645235409	0.00014730234310961202	0.0001470969278076295	0.00014703445598402142	0.00014692737702754643	0.00014690677028704398	0.0001468456727699949	0.00014648296437718794	0.00014644619990925682	0.00014634634962489362	0.0001462866178720573	0.00014621386826831255	0.00014615264927540583	0.00014539861283736411	0.0001453309534349272
0.9501788928164872	0.0001433458160920285	0.0001420974938599874	0.00014086414759651047	0.00014071442569978806	0.0001403220616701194	0.0001390321606611913	0.00013881198644200512	0.0001372910538197488	0.0001372578263809867	0.00013715127737499322	0.00013712092310494596	0.00013711894687462104	0.00013694072876399823	0.0001363058281137543	0.00013572988218703942	0.000135561710680797	0.00013524472644065312	0.00013514843495633324	0.00013513771075557895	0.00013492608331920093	0.00013476882137296935	0.00013474325504123297	0.00013471188926889485	0.0001345982842573968	0.00013451140522444154	0.0001343688030124686	0.0001341881824166221	0.00013411626431481354	0.00013397017524815143	0.00013391033019975274	0.00013384364476494095	0.00013376507730759502	0.00013373167008831646	0.00013366572827761588	0.00013366415167786086	0.00013364174455389392	0.00013355692867731987	0.00013355241468922556	0.0001335358466237667	0.0001335110838357745	0.00013330664116823003	0.00013295357455581644	0.00013295334260646826	0.0001329255937442037	0.00013282960426243365	0.00013267809524615304	0.00013263349246518032	0.000132404865167408	0.00013240154186744619
0.9501572976530462	0.000147743331342665	0.00014399795945731051	0.00014369883356655125	0.00014366677550225768	0.0001435727257525483	0.00014354724177979256	0.00014342929173712769	0.00014329088257349746	0.00014304797248391817	0.0001428221125109236	0.00014272061108961632	0.0001424181068881096	0.00014202924015450919	0.00014202091332152637	0.00014109604283397005	0.000141004960181898	0.00014066190426007105	0.00014061433080147983	0.00014050238129635398	0.00014033043302756962	0.0001400870074240081	0.00014000419934928797	0.00013996951423553026	0.0001392976712388432	0.00013909694791687372	0.00013901894413912008	0.00013895591580218592	0.00013893978563481022	0.0001388000931006732	0.00013878741886897108	0.00013877604141696078	0.00013873543186476608	0.00013870713831044793	0.00013868914452288249	0.00013860688223822008	0.00013859428223066762	0.00013857244161710739	0.00013833987312690546	0.00013827522824196668	0.00013825821747643868	0.00013820256295862704	0.00013797673353769664	0.00013790277956851667	0.00013788860095026675	0.00013788527622701853	0.00013782135073411796	0.00013772360297822822	0.00013756220777519536	0.00013738302100317558
0.9501638970905982	0.00014778687923615292	0.00014759979006987134	0.00014696305538128678	0.00014689452175880007	0.00014653165529094616	0.00014612943321163111	0.00014581470709946201	0.00014560229194316918	0.00014525771300029567	0.00014510434505323662	0.0001447720243775874	0.00014470372613834272	0.00014450115549640536	0.0001444067758327348	0.00014437937992520106	0.0001437123764252753	0.00014307935195612955	0.00014305433550760612	0.0001429499116897777	0.0001423910927172755	0.00014226933246328096	0.00014138957744123527	0.00014134648604555215	0.00014134190041276376	0.00014115848195399338	0.00014099969551264463	0.0001409782864312635	0.00014096582392728816	0.00014067222759851265	0.00014053249143212052	0.00014040721565591551	0.00014011592131917482	0.00013998326469044436	0.00013991730532709874	0.00013985172536036552	0.000139815800368278	0.00013974178745645953	0.00013970611220869757	0.00013948803563508698	0.0001393102827403563	0.0001393009480338025	0.00013914739304778976	0.00013897420996389213	0.0001388481096090141	0.00013877670149901628	0.00013870731561898468	0.00013863485185408198	0.00013843109579619628	0.00013835004352275945
0.9501557921786618	0.00014539173283362877	0.0001431158953569254	0.00014238567469917752	0.00014232836868309422	0.00014177879404262282	0.00014046017718301278	0.00014030281773837064	0.0001400983592144302	0.00014004484649425778	0.00013952958839793958	0.00013943274360503818	0.00013931062421105241	0.00013929227359798832	0.00013889907424321889	0.00013839523406494048	0.00013823685070354268	0.00013777681812826594	0.000136956442786183	0.0001368761025990638	0.00013668675226041402	0.00013649647175562326	0.0001364842355806007	0.00013616124231997774	0.00013606714666031432	0.00013601611392967492	0.0001354301673961809	0.0001352812660204738	0.00013521913378997525	0.00013508343170440238	0.00013506595291531994	0.00013498480786863797	0.00013494429803478415	0.0001348321340452855	0.00013479555018215418	0.00013472248087070422	0.00013437053139601614	0.0001343141038072397	0.00013424129523517334	0.00013416164555119078	0.0001341267784327816	0.00013391556090516386	0.0001338414361888217	0.00013377826415359828	0.0001337676887294708	0.00013362906667660295	0.00013362513251483502	0.00013354633110317966	0.00013322118137509796	0.0001331839997892295
0.9501466038634888	0.00013698127092202122	0.00013598029719909688	0.00013594648418455615	0.0001358549316666897	0.00013574589866873136	0.00013567692286096277	0.0001356281885901416	0.00013553043543201247	0.00013551467049919554	0.00013548618969678314	0.00013495700416453626	0.00013452287733123336	0.00013447907009284913	0.000134064976420685	0.00013397526809019484	0.00013394717777431847	0.00013382392783250048	0.00013366294820048595	0.00013357777803517452	0.00013351852135678858	0.00013349440408834404	0.00013347106496522338	0.00013342769920646642	0.0001334204967958584	0.00013332454543977363	0.00013327243343383896	0.00013326415568023985	0.00013323743178257502	0.00013313650559389992	0.00013300420532491776	0.0001328712253340676	0.00013269530152869215	0.00013256625903397765	0.00013250868680693198	0.0001323865262117857	0.00013238298425500476	0.00013237406631601647	0.00013226910990190614	0.00013225104688103912	0.00013223831465173182	0.00013213937827867645	0.00013211684100062116	0.00013182299575651115	0.00013142996689640896	0.00013100387318701852	0.000130865819429393	0.0001307307430798413	0.00013038541336077473	0.00013021341163802242
0.9501580885387148	0.00014345723604789742	0.00014136606428893542	0.00014039642048902214	0.00014028753032974275	0.00013962899986181776	0.0001390037775882051	0.0001387066641187812	0.00013869372545424974	0.00013820429293618638	0.0001381960362743326	0.00013817987040165558	0.00013771784276336057	0.00013732818646029272	0.00013709702616564352	0.00013709337283299584	0.00013684176357727298	0.0001368348168967801	0.00013661928035652672	0.00013617583008987812	0.00013583544139648897	0.0001357405667331918	0.00013550654684994995	0.00013537743186419198	0.00013497532058341318	0.00013477899151884164	0.00013467166538681308	0.00013460255365657994	0.00013455946425991417	0.00013440955206928896	0.00013427085151073435	0.00013413155347971628	0.00013406102341603966	0.0001340162837431543	0.00013383343426016665	0.0001335166522147691	0.00013350931533280801	0.0001334320620235318	0.00013329733827272287	0.00013320320133725403	0.00013312546219504252	0.00013310846301009226	0.00013297314373269674	0.00013292227537841465	0.0001328136576395765	0.00013272242173942696	0.00013251088650311434	0.00013248099968470503	0.00013236777502813695	0.00013235558280011515
0.9501671175113257	0.00015886894174119612	0.00015807485093716992	0.0001568707166435979	0.00015513780149978092	0.0001551074860903888	0.00015490121727329561	0.00015478471106203427	0.00015457457087861073	0.00015427692894102272	0.00015387789210604042	0.00015180816382344474	0.0001512568168744621	0.00015106091378532657	0.00015082283291810813	0.00015079623905992704	0.00015066224599004962	0.00015050738113975946	0.00015046138305940834	0.00015009103441824338	0.0001500331649871186	0.00014975268575160102	0.00014939350962135228	0.00014836811491473364	0.00014812919827872375	0.00014802747052008	0.00014763823622231968	0.00014748710506788288	0.00014745104040639464	0.00014739690505612477	0.00014715336196523103	0.00014658101643299143	0.00014637247052454286	0.00014551045949615847	0.00014549794471546451	0.00014536481450381543	0.00014534139954980552	0.0001452519066687393	0.00014519517885192796	0.00014518717250742706	0.00014507600326064447	0.00014483645298995183	0.00014477289647603627	0.00014450367008970685	0.0001444812882813897	0.00014443759939444562	0.00014439591117248988	0.00014363810602454087	0.00014318000931584632	0.00014308852377678262
0.9501532996132516	0.0001391564815182656	0.00013729848178394737	0.0001363994427876143	0.0001362556266243605	0.00013484142877946486	0.00013472615391834663	0.0001338798148974522	0.00013378746354148163	0.0001337205743510055	0.0001335717378056687	0.00013289203631587404	0.0001327449633016185	0.0001326825242990848	0.000132661144802414	0.00013261467198016148	0.00013255757369601853	0.00013244547812701186	0.0001322978202177921	0.00013205056473618402	0.00013198152592752645	0.0001318703729839071	0.00013109004990531598	0.0001309901739928324	0.00013097658044966366	0.00013089782720428106	0.00013079144419937558	0.00013035265934486007	0.0001299297263555617	0.00012978947267531732	0.0001297638612762293	0.00012967215696468276	0.00012964033954265082	0.00012946510603981044	0.00012906391121047348	0.00012905114470055875	0.0001289940660836677	0.0001288279534561327	0.00012848746351779795	0.00012847262146252337	0.0001282527407157889	0.00012804177503049217	0.0001279699878703089	0.00012754246373796631	0.0001274869624221335	0.00012746573249570979	0.00012734223850389872	0.00012720607278195802	0.00012710807959104254	0.0001270599849763204
0.9501650470851692	0.00015603242088837023	0.00014972408462101306	0.00014483396043111905	0.00014422133715373303	0.00014404475695004018	0.00014368952724256285	0.00014326364375811675	0.00014292655759442883	0.00014291506440457583	0.00014271803203445794	0.00014233714631546417	0.0001411829601712996	0.00014117609821306454	0.00014096249729833764	0.00014095907403283833	0.00014069415714305328	0.0001406729826473559	0.00014056409255912714	0.00014056230306919802	0.00014043340089378307	0.00013990494110635506	0.00013975867304736906	0.00013970033139244724	0.00013953113069373107	0.00013897244991951498	0.00013884555729998295	0.00013864368480842054	0.0001386388219883035	0.00013832066744987135	0.00013805855261077212	0.00013797799441782682	0.00013781808327759966	0.00013779884370297802	0.00013755162390017886	0.00013749003741462648	0.00013741172935429591	0.00013732284808362313	0.00013709136348571233	0.0001366725898238293	0.0001366488911579696	0.00013664762708050348	0.00013661917634454787	0.00013644352444884067	0.00013638701301167775	0.00013605220877287925	0.00013578506393419412	0.00013570331679696668	0.0001355356703464756	0.0001355087217500953
0.9501558190776522	0.00014659813092873894	0.000145440576659845	0.00014475807076044342	0.00014468580269769217	0.00014462451914519714	0.0001425458248003199	0.00014107788739807755	0.000140271329013131	0.00013952562885198103	0.00013951084367848254	0.00013940117306785629	0.00013925929077218013	0.0001391397828007869	0.00013909128088114166	0.00013900163243777593	0.00013877793888368586	0.00013876276029746028	0.00013844050133068184	0.00013843939651066915	0.0001384376177789238	0.00013842158530441603	0.00013832791029267378	0.00013800929954798012	0.00013791014824804572	0.00013766872099685597	0.00013751556243706535	0.00013746167581209692	0.00013734425464728692	0.00013720042376860167	0.0001371943422162181	0.00013714384690209926	0.00013681091823714952	0.0001367409472954696	0.00013659780570475	0.00013643745152013418	0.00013624302922479948	0.00013596845511547909	0.00013584762483849282	0.00013567474477991953	0.00013566925152838532	0.00013566189376372286	0.00013563947098726488	0.00013539101497557442	0.00013536742134588131	0.000135364179488588	0.00013536116851195457	0.00013522501365356685	0.0001351396646062041	0.00013513107938268768
0.950154481784252	0.0001493778779055662	0.00014814123645737667	0.00014696587342753748	0.00014651362572790712	0.00014647636356564052	0.00014641576644492006	0.0001463707794144268	0.00014609144364796	0.00014605526500575204	0.00014600379962479343	0.00014585999404591768	0.00014554219774004726	0.00014550642481364685	0.00014537662836922418	0.00014526349887611015	0.00014502322152376627	0.0001449701620766943	0.00014474426406814166	0.00014411172210968278	0.00014409157612476272	0.00014405326073234188	0.00014386287261713212	0.00014385111054719235	0.0001437591810030165	0.00014363106284011817	0.00014355649437502514	0.00014340805286455868	0.00014318890483122444	0.00014316076103320507	0.00014306589697186538	0.00014281134755684928	0.00014273104008587567	0.00014194243648096722	0.00014182479674278059	0.00014164763738272294	0.00014162736334871816	0.00014141668529430638	0.00014140507471258783	0.00014139695772530278	0.00014134851317372003	0.00014131763154127968	0.00014117955366752118	0.0001411529764038399	0.00014096248381936544	0.00014092744335521092	0.00014064199239427054	0.00014059901385525019	0.00014045142551733763	0.00014022284981157299
0.9501604305444334	0.00014920151512348582	0.00014810839590200382	0.00014682139410427994	0.00014601119456394973	0.00014570307201696556	0.00014501151167211742	0.0001448044367831425	0.00014396541613518915	0.00014335329448769452	0.00014324827479604143	0.0001431903188810071	0.00014248668178278506	0.00014218885826559468	0.0001418416439458284	0.00014170567434019585	0.00014145428011266899	0.0001413227297964847	0.00014127402572745333	0.0001412123944059535	0.00014087197194767736	0.00014069184719179127	0.00014033834119999816	0.00014030730234039073	0.00014028847969553722	0.000139790173056162	0.00013974911953130404	0.00013943087615122743	0.00013925435843910363	0.0001385407985833237	0.0001380079191122193	0.0001378780752265562	0.00013781902102634933	0.0001376878654892291	0.00013768513501338523	0.00013750369869831432	0.00013713316590220363	0.00013710384667776676	0.00013678039299173264	0.000136133677634795	0.00013606233373635984	0.0001360243542002861	0.0001355292230770132	0.00013541257070409868	0.00013525386333256028	0.0001352037284736088	0.00013519156253220092	0.00013506724291905239	0.00013496083884041686	0.0001347945817097991
0.9501627068968044	0.0001533047567289245	0.0001529118715101306	0.00015167062495987738	0.0001515250040958282	0.00015149697464254664	0.00015147343094012644	0.00015053594717571832	0.00015052766267401656	0.00015020502967711793	0.00015000124151041608	0.00014949075061703942	0.0001494337444856721	0.00014940344092548568	0.00014940257599420966	0.0001492981586759308	0.00014920943118810876	0.00014902263264064363	0.00014867823091542373	0.00014835407827603226	0.0001482770183133093	0.00014799227491257163	0.00014788377579272243	0.00014780243321940815	0.00014764289768281436	0.00014744888159706185	0.00014708436378684393	0.00014655175426350376	0.00014634981507837078	0.00014631773927111443	0.00014610838391883465	0.00014609780553896166	0.00014578871009928598	0.00014543049720975638	0.00014533901987706462	0.00014521550330583933	0.0001451676214057741	0.00014494352219363433	0.00014492397865861298	0.00014485435745966764	0.00014484394853045657	0.00014447456449008164	0.0001442896801737358	0.00014402641005853192	0.00014396927555864174	0.00014377868937561774	0.00014368264127027422	0.0001435410695697775	0.00014352945306512246	0.0001434349861344505
0.9501665784545088	0.00015098733150297212	0.0001484860039645981	0.00014841070215587752	0.00014830532961767893	0.000147447179227719	0.00014727949364228997	0.0001467427664333776	0.00014666126939768225	0.00014605436688180974	0.00014448205310285214	0.00014428908548267294	0.00014423965449001064	0.00014423076599964806	0.00014416369368376787	0.00014303574254932437	0.000142919207599752	0.00014271557652716053	0.00014262772027537628	0.00014260859615668257	0.00014251127166706417	0.00014247387084386688	0.00014243393619733477	0.00014238696458630638	0.00014214391129510232	0.00014198858832984126	0.00014190377951537122	0.00014153368361441597	0.00014149634530002725	0.0001413808810968761	0.00014131067869310306	0.00014119308963202802	0.00014084114535226254	0.0001407593712171723	0.00014075933264210411	0.00014042098007615336	0.00014037076611417054	0.0001402227790597797	0.00014018795532068278	0.00014018496344517416	0.00013949052558507945	0.00013944450224399822	0.00013937939446874743	0.00013921283266114578	0.00013908214268261662	0.00013905955130306697	0.00013895893275391323	0.00013892837039954496	0.0001387632343737943	0.00013846487587584444
0.9501949021980436	0.00015218910296600774	0.00015189685699250536	0.00015089905979915496	0.00014953086815153575	0.00014880755888837431	0.0001478559533964916	0.00014749192334159248	0.00014733506158677418	0.0001466955300884647	0.00014600158679162336	0.00014546865312663545	0.00014523777571066106	0.00014506629724014505	0.00014497676456431732	0.00014368582295822032	0.00014285897574908114	0.00014273652086019959	0.00014247683308791118	0.00014171151380004517	0.00014153010863332983	0.00014092794704363915	0.00014091809332261517	0.00014078702896730278	0.00014019676554931018	0.00014005976476278266	0.00014000378930183665	0.0001398235369823163	0.00013950379131362882	0.0001394997876869703	0.00013946228109297865	0.00013940460491058447	0.00013910469843990406	0.0001389008915521698	0.0001388356434514572	0.00013867190329738978	0.0001385571599543898	0.0001384856334941297	0.00013838147300072634	0.00013827540604755806	0.00013822590718536856	0.0001381893186245485	0.00013816307615071896	0.00013813704147984705	0.00013804469709687036	0.0001379126385576285	0.00013787571886113935	0.00013773947517303398	0.00013726522544652502	0.00013724803665930057
0.9502740887779312	0.00018987495236882508	0.0001864474771615926	0.00018542192675101391	0.0001797321884631326	0.00017700562644743764	0.00017646825236646355	0.00017412385515535258	0.00017287669451012975	0.00017248962229390004	0.00017039964554285784	0.0001687550126695665	0.00016868937978965464	0.00016778727610412968	0.00016641206990149202	0.00016606687223033197	0.00016389197596261066	0.00016374031513965214	0.00016360012531298394	0.00016307833705834043	0.00016290584977571198	0.00016281186866192802	0.00016268407065122496	0.00016149883158960674	0.00016089069953072814	0.00016047881563282216	0.00015980722093389678	0.00015866623196484549	0.00015855952264046323	0.00015788636809737624	0.00015770158466948576	0.00015670049247259484	0.00015659246339973001	0.00015525672689400638	0.0001551989203723619	0.00015455423705031492	0.00015448139273353364	0.00015396653969918168	0.00015317685110782906	0.00015311874666912092	0.0001522302951263151	0.00015214218040256742	0.00015132884241004214	0.00015122989519037114	0.00015115335297861683	0.00015011601673398206	0.00014938049872125031	0.00014893453370880776	0.00014859133044923503	0.00014851547215286048
0.9501597789645232	0.00014528753399848719	0.00014480658851408356	0.00014422467851083176	0.00014403398561414708	0.00014402707821220507	0.00014157353668248234	0.00014125009505918634	0.00014046889793849137	0.00014026206846834294	0.00014022325095470827	0.00014011902480315518	0.00014009149134202898	0.0001400392218914739	0.00013853366030325783	0.0001384592203088693	0.0001381556486092695	0.0001381066148048303	0.00013805573168975665	0.0001379732530543587	0.00013786733372992956	0.0001378487396882457	0.00013756147590187533	0.00013729202057081842	0.00013713384345311852	0.0001371196797461852	0.0001370963488435204	0.00013697184130404574	0.00013696822396659842	0.00013695118383434085	0.00013682920832725065	0.0001368244733059718	0.0001367801508575159	0.00013661604229252633	0.00013659346391187545	0.00013657642581472242	0.00013650118256983444	0.00013640819864614202	0.00013624924719098585	0.00013621200042545614	0.0001361520130999499	0.00013605301565245524	0.00013596176164551246	0.0001357582829885969	0.0001357484216636043	0.0001355249274608511	0.0001353971549083458	0.00013533300285307218	0.00013525806036902206	0.00013516859266981377
0.9501602902896594	0.00015317747139943584	0.00015189866154737884	0.00015146588519537706	0.00015005638005340569	0.0001492694517229711	0.00014912771744194134	0.00014907597494501023	0.0001487248405389913	0.00014868722409580316	0.00014856710599874998	0.00014854490267957287	0.00014854383949931542	0.00014851624076095692	0.00014823757946934594	0.00014780106961363206	0.00014747015048424596	0.00014711956880295358	0.00014680493400142085	0.00014678391027822294	0.00014662027931927276	0.00014632098525886936	0.00014615075406487836	0.00014614686795756142	0.00014595928084012302	0.00014582164885375314	0.00014542390436412012	0.0001453119909283969	0.000145226294313289	0.00014521729468289446	0.00014504590053977505	0.00014478783437415338	0.0001447441571792968	0.00014459182022579886	0.00014449609547179224	0.00014413245021003697	0.00014395450380822242	0.00014389421866192192	0.00014388437742150322	0.0001438640524313828	0.00014358380606784962	0.0001435693637293961	0.00014354304004746913	0.00014332043296265252	0.00014301903443456472	0.0001430111396466123	0.00014280048465317157	0.00014266357175974563	0.0001426108650588227	0.00014222523670347743
0.9501908347289224	0.00016791682762985175	0.00016421547747267118	0.00016303531318463216	0.00015821165476496757	0.00015634457678435134	0.00015628443665333976	0.00015523608393916332	0.000154731618765797	0.00015429353039898673	0.00015424580052586008	0.00015382030530874542	0.00015330263292309904	0.00015308637079288094	0.00015305655525101942	0.00015292396975604493	0.00015200843358817087	0.0001510859953614792	0.00015096889841818576	0.00015023823861114917	0.0001501108688529126	0.0001499881648544971	0.00014987911542624252	0.00014966572133967	0.00014906503604240204	0.00014901105204495613	0.0001489991559289531	0.00014895717574875332	0.00014890881079286978	0.00014864158969075524	0.00014839374453285892	0.0001483861081448105	0.00014807689527469278	0.0001479079685018814	0.00014703993447541788	0.00014698591980056582	0.00014694406048030166	0.0001468791677737045	0.00014620217196495154	0.00014608256419567213	0.00014604311603966578	0.00014601531717703536	0.00014541955310663226	0.0001452473641948859	0.00014516156530688208	0.00014504809126998592	0.00014494891639380843	0.00014487957957746346	0.00014477993074899718	0.00014471105227704362
0.95016815477223	0.00015369933199919968	0.0001522659838125239	0.0001518895582952304	0.00014896566651427875	0.00014703225426222552	0.00014590757593739402	0.0001449465267616027	0.00014462902823003714	0.00014457765306838654	0.00014347331097403358	0.00014283592814127047	0.00014276687150074568	0.0001426481788446173	0.0001424237270733619	0.00014223889632796518	0.00014128281049168823	0.00014127849647897086	0.00014120610262416899	0.0001400227375318055	0.0001397159563926423	0.00013954810884984868	0.0001395126557068007	0.0001394323271723605	0.0001392281170926791	0.00013890005185307217	0.00013881760604191276	0.00013845471463087782	0.00013843785181771943	0.00013747367926490763	0.00013729513122325726	0.00013725970371734916	0.00013713615184438908	0.00013712630572645568	0.00013705801648962424	0.00013674237268235018	0.00013661586335103192	0.00013638214579425836	0.00013628367944049525	0.00013622865456207312	0.0001361934986089387	0.00013592993510996368	0.00013557101984786358	0.00013556200213461235	0.00013547082802529566	0.0001352931709601598	0.0001350949570010051	0.00013481667089977462	0.00013480849036033276	0.00013464623541754208
0.950167005510978	0.00015029899724815538	0.00014884663440896433	0.00014805623492026887	0.00014761729235731984	0.0001465055259641541	0.00014642786355292264	0.00014533853184438338	0.00014486753146792256	0.00014478064972641441	0.00014370846072359094	0.00014308036381038464	0.00014279956126659368	0.000142496880058503	0.00014215409698189584	0.0001417712980488445	0.00014148992909494937	0.0001413293506290149	0.00014118185904881173	0.00014047613834070657	0.00014043885230815095	0.00014043209310445897	0.00014036788937690577	0.00014020182058260266	0.00014012207197894094	0.00014011509301569924	0.00013974329826290006	0.00013972850389825883	0.0001396057560069931	0.0001395424220744243	0.00013943411397054637	0.00013903145176759988	0.00013860422541333816	0.00013849338409908734	0.00013842792302418578	0.00013821493759964078	0.00013798310575389866	0.00013771591795347694	0.0001376881678887124	0.00013767161043030878	0.00013739172379174017	0.00013736430955447446	0.0001373627617129145	0.00013734155877329329	0.00013733112751764562	0.00013723845471080146	0.00013703040519634198	0.00013697491228432764	0.00013691623508643917	0.00013665185091726932
0.9501695698553532	0.00014809076369477067	0.00014302893377388885	0.00014111574531698565	0.00014100180738318827	0.00013982932604144138	0.00013963530642963412	0.0001394514649397885	0.00013938401785412862	0.00013867571206297295	0.00013849407087748448	0.00013746705526481744	0.00013723114692499184	0.00013697789498443006	0.00013686822510896422	0.00013657302685988896	0.00013651505576724597	0.00013651176675354203	0.0001364893283699141	0.00013640807327597963	0.00013633642565135637	0.00013632107802234104	0.000136250681786254	0.0001361382466670252	0.00013602432886073465	0.00013600199797491103	0.000135857320905555	0.00013566255625404428	0.00013559369753235378	0.00013548341220627965	0.00013531917091324735	0.0001352748512877753	0.00013501799172384917	0.00013482725630424585	0.0001347322816458785	0.00013470484031404199	0.0001346605483649719	0.00013435748716533196	0.00013395903357113498	0.00013373615522572658	0.0001337166752023309	0.00013351913751518153	0.00013349604620606587	0.00013343811987931667	0.00013331206676686224	0.00013329638299538468	0.00013310882451556303	0.00013306466154565646	0.00013305225950538822	0.00013302979044352948
0.9501696021003576	0.00015416179471864285	0.00015313698490846756	0.0001506009348669138	0.00014986715272211358	0.00014976542438147508	0.00014947306647687355	0.00014883528440289272	0.00014881728636808694	0.00014865134519795371	0.00014746956902381118	0.00014627053301199182	0.00014617070815139876	0.00014601751038230358	0.00014586706210046875	0.00014568991673776554	0.00014568363610412637	0.00014548426780285759	0.00014540466508235653	0.00014509734164071153	0.00014494236874672425	0.00014437983857842806	0.00014427215804077234	0.00014425473879160463	0.00014401563462291032	0.00014393247946398302	0.00014373606398617898	0.0001437131080013161	0.00014365620103321092	0.00014349275750573866	0.0001434778688053904	0.00014299057505872382	0.00014297839723101608	0.00014290529587338967	0.00014285953604235326	0.0001427983265580451	0.00014278497434839108	0.00014274031974326052	0.00014271732261310902	0.00014258010494440612	0.00014229766107431128	0.00014199275006823866	0.00014198700588578445	0.00014195017170242938	0.00014175570590860845	0.00014160906728345944	0.00014159973519339836	0.00014155026092257844	0.00014150772033476398	0.0001414499191209896
0.9501523957692845	0.0001475773765075025	0.00014654297451871247	0.00014604111438518136	0.00014589970666728508	0.00014366004289840414	0.0001429659602148338	0.0001429560865463661	0.00014288067796687355	0.00014200084995136855	0.00014178877342021264	0.00014145881041378224	0.00014145681189575653	0.00014143678892480734	0.00014114831451558397	0.00014083697214923942	0.00014078162914188573	0.0001406278677422698	0.00014015539343375337	0.00013997318041011854	0.0001398643138671668	0.00013925686407838042	0.00013878602799092775	0.00013866200178332005	0.00013861590953342004	0.00013853219026356228	0.00013826449339823297	0.0001381688073275299	0.00013782642545052962	0.00013752294413590084	0.00013743531638795253	0.00013738230652076322	0.0001372247352017706	0.00013715625682814356	0.00013700777132432578	0.0001369084303522786	0.00013680197520936333	0.00013671292292880734	0.00013643526557526912	0.00013642772677761937	0.0001360764201930179	0.000136043343289672	0.0001359396239112081	0.00013591328889169435	0.0001359053492617082	0.00013588199000983596	0.00013578168654403548	0.00013577513879942796	0.00013575568034519746	0.00013568623916672903
0.9501687097434784	0.0001663428112594981	0.0001647606595608346	0.0001640897396497017	0.00016400804184293184	0.00016365458268929645	0.00016261705130624437	0.00016252074506512454	0.00016246856626420832	0.00016057096454512475	0.00016000331502850082	0.00016000019698693288	0.0001584703242234213	0.0001577357632072766	0.0001577074615596473	0.00015766131800681253	0.00015762294405240632	0.0001574061334710151	0.0001574003316399718	0.00015724012914736002	0.00015716566312993325	0.00015708041173702642	0.00015691195009209983	0.00015672333703949386	0.00015620111106151628	0.00015604420750341765	0.00015591176063924994	0.0001552942779944196	0.00015437757151566027	0.0001537373629004109	0.0001533015159736638	0.00015198753401061683	0.00015185204472158506	0.0001516947687774418	0.0001512242197856667	0.00015097104133123115	0.00015078857331936036	0.00015070889341925602	0.000150557138187443	0.00015052792275936576	0.00014969357074908396	0.00014964018088570665	0.000149175108381888	0.00014888568031574397	0.00014863047994323608	0.00014834927319518776	0.00014818969566972684	0.00014741278539447857	0.00014724525701399638	0.00014577385905441064
0.9501663686487042	0.00016012091926220589	0.0001599829765575635	0.00015969101381670852	0.00015917640577515547	0.00015849363231099773	0.00015799229403754925	0.00015692206056648421	0.0001568955549467768	0.0001567424736390462	0.00015654914007795956	0.00015550988513390613	0.0001551415571931644	0.00015461089517713518	0.00015380543696069218	0.00015374336593226956	0.0001528790498469799	0.00015271423621823578	0.00015257470683057066	0.00015157215685609478	0.00015137259384638132	0.00015072039566825502	0.0001504551774010785	0.00015038967789715363	0.00015017119300286702	0.00014996317543073534	0.00014924825422748435	0.00014883328248360524	0.00014876099669969015	0.00014832098367038908	0.00014692035058039513	0.00014668450924088046	0.00014588864213833225	0.0001458364370548419	0.00014568675748813422	0.0001456579415462308	0.00014553341586514816	0.00014537463928431047	0.00014513647669889268	0.0001440983113440121	0.00014361943991539073	0.0001435541601843525	0.00014334871378460568	0.00014323449833737463	0.00014322973289769442	0.00014309001294804166	0.0001429418392510493	0.00014249332178711152	0.00014195178503201368	0.00014187480227560113
0.9501460172177422	0.00013730382141920988	0.00013719696804837716	0.0001369971401008181	0.00013692677666032893	0.00013599991902767006	0.00013587075322904813	0.0001356579981325321	0.00013562309520880666	0.00013527221741158448	0.00013509042640981548	0.0001350284410046541	0.00013486918218641323	0.00013462458605947812	0.0001346104966033107	0.00013458627115469268	0.00013454103999126465	0.00013453244023175503	0.00013453143722951766	0.00013447794979902446	0.00013445000638705984	0.00013444716745441402	0.0001343706055796228	0.00013404447308005058	0.0001335443558702572	0.00013322156769050194	0.00013321381728886072	0.00013318705318250527	0.000133171667623521	0.0001331261465116238	0.00013308228318554538	0.00013306397356079174	0.000133019727744865	0.00013301638645832388	0.00013258044296931364	0.00013248377906458202	0.00013246029238146294	0.0001324513056780611	0.00013241711999284922	0.00013225304286073003	0.0001321796570245863	0.00013203551913099423	0.0001318731414051188	0.00013183345134397758	0.00013156972176718546	0.00013150279183428984	0.00013149498465769198	0.00013146335086474802	0.00013144313865241385	0.00013142198382571293
0.950167249228963	0.0001531373238622278	0.0001522429641152626	0.00015029056027592716	0.00014995297347420982	0.00014932094224076592	0.00014922336201956564	0.00014841950621366772	0.00014787733723799744	0.00014739779518298162	0.00014719125403973027	0.00014643452233146373	0.00014573368238981053	0.00014556838041531012	0.00014510593675829512	0.00014509215965593882	0.00014503768071340382	0.0001449416154297861	0.00014472703766559418	0.00014420101684127376	0.0001440717963383019	0.00014362276228701976	0.00014347312639339995	0.0001434174754576839	0.00014328949526078998	0.00014319107133108314	0.00014308515061915486	0.00014303416565399668	0.00014295006503765598	0.00014290770372930696	0.0001427263614776301	0.00014271764311807517	0.0001426237338535357	0.0001424935738548127	0.00014244883716915766	0.00014217701903748101	0.00014196326757914265	0.0001417443953252102	0.00014172788034598501	0.0001417264028146359	0.0001415826290935531	0.0001413802821857766	0.00014133493977539936	0.00014121037324194843	0.00014111108792897858	0.00014099001208208033	0.00014061618150583362	0.00014060424962586106	0.00014057971475837558	0.000140539903705464
0.9501553516822856	0.00014276693343674322	0.00014235619895198697	0.00013985430893746805	0.00013979678661967963	0.00013915038337085483	0.000138721373149376	0.00013815598274471028	0.00013801268654748596	0.0001379556361158012	0.00013751612485816226	0.00013711266839823509	0.0001366815929572785	0.00013656661586504908	0.00013644486374584053	0.00013636494332796095	0.00013618020295924556	0.00013612513283467543	0.00013605894659838466	0.00013568143918850077	0.00013556358235419024	0.00013553396393473609	0.00013544847468403102	0.00013528610800007598	0.00013504981022925583	0.0001350016476664631	0.00013496948583008764	0.00013495352018473236	0.0001348874532167951	0.000134777189291562	0.00013466717165212623	0.00013452470375555092	0.00013429408763863634	0.00013420628772555548	0.00013411287988740359	0.00013393952727920917	0.00013385489649733214	0.00013379838533693477	0.00013379076419033892	0.00013364946624282075	0.00013335583235118145	0.00013332919331777272	0.00013326360182053755	0.00013324919292185161	0.0001331840718729006	0.00013315728957391456	0.00013313183307702326	0.00013302020370088236	0.00013301832750729634	0.00013301184929801992
0.9501559454078145	0.00014689867577612862	0.00014654424117415326	0.0001462360523180129	0.00014610566651047683	0.0001455501224578169	0.0001452893240915016	0.00014506749670772915	0.00014466975681806923	0.00014461249164544388	0.0001445976182541598	0.0001442177653417693	0.00014360380642001964	0.00014357276959982933	0.00014339564602134318	0.00014333513764143947	0.00014329286461184463	0.00014325622955960207	0.0001432293947551176	0.00014294287892899695	0.00014259827431867042	0.00014249132185219598	0.0001424887988708288	0.00014247283956439702	0.00014240526094322624	0.00014230387398133238	0.00014213304483432957	0.00014202649775244054	0.00014197211960634035	0.00014177622919416482	0.00014167753496202554	0.0001415963415553786	0.00014149989937880272	0.00014136855305394924	0.00014128165519973422	0.00014111985235905531	0.00014108054508765025	0.00014099927653589916	0.00014082810993469732	0.0001406921661196644	0.0001404550174804217	0.00014035316641300478	0.00013976847453225832	0.00013960655752663146	0.00013949306780115824	0.00013925509716202432	0.00013908401207178212	0.00013907700902357178	0.00013905333354660634	0.00013871242549432463
0.9501759843584912	0.0001679831506974997	0.00016329386025865891	0.0001615088733073907	0.0001599287627487919	0.00015929458290285571	0.00015837461964547173	0.00015795149012897683	0.00015711609142105725	0.00015661403944992132	0.00015529257867065904	0.00015513878063078322	0.00015508661480057725	0.00015465739441483098	0.00015459959043314004	0.00015403666899417465	0.0001540097002815411	0.00015386799635046578	0.00015381692925632332	0.00015350566588373865	0.000153123542938713	0.0001529644052876076	0.00015277577581436903	0.0001526281653619454	0.0001522284663930509	0.00015187315161866376	0.00015177617661389544	0.00015162491724934053	0.00015147136956218522	0.00015134022336031887	0.0001513199191810339	0.00015124845650427808	0.00015118740082975792	0.0001510807391935121	0.0001509894897923409	0.00015097189418254966	0.00015089161965678094	0.00015086370040221916	0.0001506526448397184	0.00015048142800589174	0.00015030250959062558	0.00015018819973970377	0.00015004369918018566	0.00015001479577273874	0.0001499910199367327	0.00014996058549230842	0.000149883345714026	0.00014980683695113662	0.00014980524479312352	0.00014880495720326359
0.950161164172822	0.00014386615401044031	0.0001399026967820173	0.0001394305794795054	0.00013942357038351606	0.000139309070767802	0.0001391305310770584	0.00013885770573389034	0.00013872140551351832	0.00013862752239772797	0.00013813285737344086	0.00013797202029499457	0.00013778561336993218	0.00013775125406359894	0.0001376395626110071	0.00013739254398839254	0.000137208385100347	0.00013699839082075056	0.00013694144608267738	0.00013693683524412142	0.00013690758796368015	0.00013684746014203556	0.00013658321232209588	0.00013640609636984136	0.0001363732934104519	0.00013630609583759678	0.00013615255858339794	0.00013602504255465418	0.0001360182123928132	0.0001358619584542316	0.00013565380783470395	0.00013527810986712014	0.00013522191378113898	0.00013520185833427407	0.00013513382275500611	0.0001351158863869186	0.00013509166927449484	0.0001350736756603959	0.00013498160187849905	0.00013496053589478444	0.00013467709630803998	0.00013460662974576856	0.00013441879590276294	0.00013409911655308605	0.00013405085079403514	0.00013381384895157377	0.00013379757315031308	0.0001337041183595131	0.00013364404865505672	0.00013363114241638933
0.9501502342876308	0.00013983358962550935	0.00013970661168028403	0.00013895149102636993	0.00013869265331512302	0.00013849487470453885	0.0001383778551317691	0.00013735493349013509	0.00013683150744658371	0.00013679489200393234	0.00013679268610958912	0.00013664931093699002	0.00013663893832141068	0.00013645969746773818	0.00013615938157075772	0.00013613221237038846	0.00013579078489607118	0.00013552404029312513	0.00013532929115567341	0.00013532818168355198	0.00013518838805141918	0.0001350244179869441	0.00013499740857812842	0.0001349510229146601	0.0001347877682255145	0.00013444119344229312	0.00013433284577407846	0.00013431208820307832	0.00013421948143511422	0.00013420098601250584	0.00013407395728907078	0.00013402189410645566	0.00013397420671054023	0.00013364466504291054	0.0001336019484594644	0.0001334716133421771	0.00013346395929281408	0.0001333917771134373	0.0001333362589599268	0.00013332492156509725	0.0001331327832386532	0.00013310963942423572	0.0001330646201128026	0.00013289123902179774	0.00013278988022306766	0.000132719219421398	0.00013269652192565216	0.0001325472345535772	0.00013240271382038558	0.0001323391611412751
0.950149187554969	0.00013979927115992898	0.00013872530634310686	0.000138100824273397	0.00013778923543332407	0.000137251357122067	0.00013706785633714396	0.00013700348560415006	0.0001365129830972025	0.00013639723397545575	0.0001362853701121809	0.0001359693482661791	0.0001359071886202882	0.00013566199510231948	0.00013539496435227094	0.00013481001152673732	0.00013475074903864109	0.00013471578130579454	0.0001347133656543421	0.00013470723361373762	0.00013468184183564353	0.0001346771202189441	0.00013440518597533028	0.00013422958072396306	0.00013411664749753312	0.0001341114793949223	0.00013393735070926058	0.00013364385618159916	0.00013359859912466746	0.00013359352545808058	0.0001335650292202586	0.00013341011207560372	0.00013336468802893316	0.00013331489681452262	0.0001331975902177019	0.00013305322665110308	0.00013293086400653251	0.00013292406494524423	0.0001328799095514207	0.00013268389152235502	0.00013262255481138378	0.00013260679492881107	0.0001325635212097031	0.00013240777308792557	0.0001323127277752369	0.00013229758632551104	0.00013227451011822548	0.00013225787679771675	0.0001322488596724434	0.00013216590545491987
0.9501737675027428	0.00015624053757399512	0.00015401112560082346	0.00015354210850513213	0.00015329997941688827	0.00015320212774235143	0.0001529613198437748	0.00015246315050254986	0.0001516733654718819	0.000150919376837425	0.00015082172118318992	0.0001508127661842112	0.00015057508274717526	0.0001505742485036214	0.000150500187381606	0.00015044730098676682	0.0001503863963366851	0.0001497954791321188	0.00014968726089615775	0.00014949551877325824	0.000149331024971278	0.00014920955847142755	0.00014902547437790138	0.00014877427438267517	0.00014852516808420255	0.00014836943413046555	0.0001483394578887163	0.00014819070880550702	0.0001475525599948973	0.0001474731188537	0.0001474053510614972	0.00014713764671521132	0.00014713304967784517	0.00014706588996524098	0.00014651999015067693	0.00014618777450812334	0.00014603271756033723	0.0001455878591567306	0.00014550295685156957	0.00014533012968676506	0.0001452755672249289	0.0001451486948623469	0.0001449011994963971	0.00014466500011743008	0.00014461358789020457	0.00014458106614223182	0.00014446738585893046	0.00014418715991633416	0.0001440154129646095	0.00014379880435636596
0.9501569193881964	0.00014705137577931764	0.00014623668221457577	0.0001458399586544283	0.00014552867094176492	0.0001453999975423778	0.00014507410962587216	0.00014465434541419836	0.00014323665704879502	0.00014319844703141154	0.00014312389368276282	0.00014300142540353	0.00014268165899393494	0.00014238664708323567	0.00014217789921515902	0.00014206805197485568	0.0001417533462014509	0.000141592364450628	0.00014152811011429518	0.00014135947136695426	0.00014134262199453235	0.00014128703879801168	0.0001411823295450345	0.0001411685727049611	0.0001411510851837045	0.00014095060067763357	0.00014086716373426872	0.00014084957256364967	0.00014079994376296165	0.0001406855042252696	0.00014059192108726424	0.0001403253424438553	0.00014006797628618808	0.00013933020470877826	0.00013930177074379305	0.00013919683969858046	0.00013898507463285873	0.00013896069917398746	0.0001389548519018859	0.00013882357679951467	0.00013872318496034193	0.00013865315785784252	0.00013854413901013296	0.00013849019944812927	0.0001383549961745329	0.00013809045516372686	0.00013774415069031323	0.00013755851054094142	0.00013743829436991533	0.00013740590649283726
0.9501626611914108	0.00015159999031242428	0.00015149757967602734	0.00015083863272854204	0.00015019306941455236	0.00014955545407291455	0.00014951378273703268	0.00014946077978841	0.00014937782162694973	0.00014936157544382845	0.00014934120921788162	0.00014919562573313238	0.0001491676035504702	0.00014878069099906872	0.0001482445166251061	0.00014823633843456747	0.00014816786532095188	0.00014722411119986914	0.0001470407538068836	0.00014627626628534589	0.00014621107214834493	0.00014602329972963457	0.00014590805791999574	0.00014581377271848407	0.00014564160627343782	0.0001453507430165617	0.00014522097175240407	0.00014506715036447738	0.00014495903539827693	0.00014495798138953626	0.00014487164303422732	0.000144137315055121	0.00014412639750893967	0.00014404915090458702	0.00014359177069197293	0.00014334786762385795	0.0001432433798586221	0.0001431978166104537	0.00014319745895427158	0.00014312927818803888	0.00014309943550571566	0.0001430327403093171	0.0001430266511400541	0.00014297430133927466	0.00014294607398324086	0.00014292745879019805	0.0001427637351880005	0.00014261599465632737	0.00014258063412810577	0.000141918257176471
0.9502151699784106	0.0001806472838892116	0.00017170483654657358	0.0001664570783881884	0.0001658878788713873	0.00016366846966553986	0.00016182927095309568	0.00016157280620646592	0.00015872921257686998	0.0001583476734485532	0.0001583062388075108	0.00015699109231135042	0.00015348855871115201	0.00015216323946289708	0.00015083563429092291	0.0001506168407268103	0.00014930694641707658	0.0001487711236662418	0.00014864716322029884	0.00014826011335112544	0.00014790384433616564	0.00014779255569116786	0.00014753318099291587	0.00014750296379166912	0.00014713680724371374	0.00014708526713522288	0.00014655412458883406	0.00014608249242869205	0.00014527866512288566	0.00014471363414011903	0.000144711426241444	0.00014470944969627964	0.00014465614900613646	0.00014439351719220338	0.00014431671068761723	0.00014423015998653392	0.0001440556034099531	0.0001434433721716705	0.0001432991492178435	0.00014302252823195232	0.00014219833003925632	0.00014207433404668353	0.00014167706606301903	0.00014058904115753345	0.00014040859440915155	0.00014036042290272815	0.00014003434123235483	0.00013985760865054168	0.0001395824933849181	0.00013956090362085812
0.9501811394779228	0.00017007291217982634	0.00016882610464900142	0.00016866867686883615	0.00016761718838414054	0.0001673320931021219	0.00016669291717192488	0.00016643086451449912	0.00016501839034831732	0.00016435738756179135	0.00016403933815015032	0.00016360178570690056	0.00016310941446065407	0.00016284224391722418	0.00016280625872557957	0.00016210390621709543	0.00016173171146055006	0.00016107163881187857	0.0001608228622055462	0.0001594862256897721	0.0001587932569180305	0.00015869683793524327	0.0001586938167094079	0.00015815700621826968	0.0001574873248645685	0.00015717119245589874	0.00015690060404759752	0.00015674106412795846	0.00015502393948641218	0.00015480286530356917	0.00015479822964078148	0.00015460297495812093	0.00015458719514512887	0.00015429054960133204	0.00015410426381946499	0.0001539905956673067	0.00015356713114502468	0.00015327648684353815	0.00015290025358642527	0.00015247246627972649	0.000152022480900929	0.00015162282027079724	0.00015130834895731482	0.00015082826566099506	0.00015055183778697512	0.00015051001289819607	0.00015049438521217868	0.00015039401807989203	0.00015012737359514078	0.00015010077393043102
0.9501991262824412	0.00017091963184868983	0.00016246884342072478	0.00016174256436588964	0.00016155288273640071	0.00015943798337836706	0.0001588995519049077	0.00015840235550236215	0.00015798390442229606	0.0001579159832566642	0.00015771268803621146	0.00015731322923580318	0.00015710812653011406	0.00015628320612184809	0.00015624761368870596	0.00015609045222259857	0.0001560033253903511	0.00015515120211235538	0.00015496899927266354	0.00015486242283791344	0.00015452002776816684	0.00015383232220576694	0.0001530970399707135	0.00015262027542443907	0.00015241391944186382	0.00015230501165064053	0.00015224202815958943	0.000151672309717888	0.0001515995542626459	0.00015150740937986952	0.00015109114298013138	0.00015104470293566023	0.00015095449183758668	0.00015092371228056346	0.00015091230185636646	0.00015091078098557957	0.00015087787616970336	0.00015047985880341276	0.00015036611287310036	0.00015004586112940668	0.00014995683347644473	0.0001498853712395147	0.00014980184296974284	0.00014945737810165074	0.00014909848714218728	0.00014878267178359232	0.00014853259464462517	0.00014829352831571623	0.00014825864716019557	0.00014816612873602933
0.9501602793105448	0.00014851401116529363	0.00014676065632209922	0.0001446027777435349	0.00014336568360841522	0.00014222550036715177	0.0001418581059005052	0.00014143034851269606	0.00014142513694331694	0.00014133722793321005	0.00014125042086332544	0.0001412024296359792	0.00014106616926122534	0.00014076990972897188	0.00014076594796382058	0.00014074582288186105	0.00014059266412158882	0.00014045462208280701	0.00014034743334375357	0.0001403056408584717	0.00014014679776917693	0.00013977122254223224	0.00013963115439161766	0.00013933890958323756	0.00013914558547857743	0.0001391199405843198	0.00013906987597655515	0.0001390456330503259	0.00013896196384510862	0.00013887888476744162	0.00013874127434713171	0.0001385720044055943	0.00013848153421658756	0.00013825869089798313	0.00013794832043778044	0.0001379048298805209	0.00013786771546895913	0.0001378372348759949	0.000137829861680039	0.00013781627012999752	0.00013752612170846984	0.0001373698804895624	0.0001370996667153235	0.00013689110230082546	0.00013651981238423834	0.00013651172468271569	0.00013645874418572143	0.0001363057424514924	0.00013616498237048602	0.00013610870257996547
0.9501783048861724	0.0001567435724421799	0.0001502349165895961	0.0001498636153372929	0.0001491567539747275	0.00014818424198942548	0.00014778171226234309	0.00014775894751231059	0.00014761216294184934	0.0001472184220242294	0.00014715875849886814	0.00014712374803522668	0.00014668813367344117	0.0001465466253628339	0.00014651298346533996	0.00014633313590726486	0.00014605329674098993	0.0001453478838962743	0.00014527356453633626	0.00014496462399049044	0.00014474071814336002	0.00014454084664722736	0.00014375857771966374	0.0001431956971180134	0.00014316725252284688	0.00014311170488152738	0.00014292125604031952	0.00014285317865233795	0.00014275585492654446	0.00014262939335537444	0.00014250061237572643	0.0001423910135106412	0.0001411762446270381	0.0001410650977274007	0.00014083406638879878	0.0001406927384740856	0.00014027947061004788	0.00014027421391655108	0.00014017872859232796	0.00013986579327414839	0.00013982633811629252	0.00013968728570721892	0.00013956213113000814	0.00013940668488060342	0.00013924808883170438	0.00013898171757377676	0.00013884506335204376	0.00013884253775736736	0.0001388367886894134	0.00013862975055714763
0.9501588470163044	0.00014060365001081652	0.00014025440791261352	0.0001399226585197787	0.00013974207594082808	0.00013955798528533098	0.00013916384958925947	0.000138944892574332	0.00013863470212802098	0.00013854398513500748	0.00013767816293117793	0.00013737207088947357	0.00013735733871761744	0.00013720891528735835	0.0001370543146515448	0.00013659072478137168	0.00013657933423317698	0.0001364720958608913	0.00013602722402052911	0.0001354997050538761	0.0001352845711082197	0.00013453254505953077	0.00013452369089269497	0.00013435875558490416	0.00013418229729408358	0.00013415227673120174	0.00013399598347322618	0.00013391175381519788	0.00013366749761840923	0.00013364949909292514	0.00013350309903315005	0.00013347152313837937	0.00013330712611111492	0.0001333037550352656	0.00013319054694804503	0.00013315316056804674	0.00013311664735636886	0.00013306211128561636	0.00013304835940488834	0.0001330369971966693	0.00013298239499059738	0.00013277714669219102	0.00013250251975927568	0.00013239479794685083	0.00013223244613749785	0.00013203242437612872	0.00013186341237991347	0.00013182570884276922	0.0001317868168883892	0.00013160800459934284
0.950148678527598	0.00014865017712037268	0.0001414036668690585	0.0001412708769081743	0.0001412453174743657	0.00014083188139120398	0.00013894222337034384	0.00013861951073831076	0.00013815762566889435	0.00013803369986697692	0.00013802728176366599	0.00013783439894429574	0.00013758982907099792	0.00013723947271575076	0.00013682926583983196	0.00013675688379830188	0.00013611634654906528	0.00013563198110245645	0.0001354968341603256	0.00013548407463311613	0.00013544006488694748	0.0001352779333913394	0.00013522998258874976	0.00013518377651405242	0.00013516200435575716	0.00013502997674682375	0.000134688059523961	0.00013462486458417906	0.00013435003864433986	0.0001343276759445574	0.00013432444818790162	0.0001341719685752675	0.00013416814109992294	0.00013402155873392304	0.00013392606050453376	0.00013388958206231593	0.00013340992796160127	0.00013338719782341737	0.0001333859477112807	0.0001333597515857515	0.0001332227257312766	0.00013309707980919256	0.00013306924220034516	0.00013300766979379143	0.00013299973720411597	0.0001328024085398923	0.00013276944501485895	0.0001325925346678441	0.00013242472283778503	0.00013235651875075118
0.9501575815583596	0.00015458219711047825	0.00014763370204225494	0.00014758049813085803	0.00014706929663783284	0.00014693362571857588	0.0001466693043855933	0.00014666322762064892	0.00014664795035281057	0.00014632256362838303	0.00014619472373049184	0.0001459592214904139	0.00014516998363230119	0.0001451605772759275	0.00014480890512960548	0.00014475282532279467	0.0001446871171370755	0.00014463186957717287	0.00014438250376026443	0.0001443297636655459	0.00014418206748743336	0.00014384948553908155	0.0001438394400483327	0.00014377828010363522	0.00014372848747130633	0.00014341582407864767	0.00014330314707084919	0.00014324139854289913	0.00014315762111364867	0.0001429021062798713	0.00014266030833677988	0.00014259746674959847	0.00014256714009013865	0.0001425571299550195	0.00014242044689565786	0.00014238607914767977	0.00014212640126078186	0.0001420694010736989	0.00014200136618025043	0.00014194718831411237	0.00014185655892225333	0.00014176909837545926	0.00014154720117001612	0.00014130858343551177	0.00014101037994961968	0.0001408947931442853	0.00014078818407091946	0.00014078199792703003	0.00014076764774645543	0.00014054616458223095
0.9501622900086196	0.00015959078970107692	0.0001503077920997906	0.00014934940418021676	0.00014914833639309062	0.00014873882947734996	0.0001485185499193278	0.00014802979618319442	0.0001479853244650508	0.0001477328952217195	0.00014767174451634738	0.00014699210531559785	0.00014659042685895407	0.00014647755801528334	0.00014613907584029438	0.00014582148893656392	0.00014562974743905792	0.00014561190404452682	0.00014525845564633294	0.00014491015928688538	0.00014466227851360646	0.0001446290312163279	0.00014459987213618768	0.00014449535587125536	0.00014421769486113508	0.00014417207415447005	0.00014408746241261424	0.00014407073204438485	0.00014401323233373032	0.00014379784425241278	0.00014378152861625835	0.00014360240547047366	0.00014344306552560032	0.0001434283706444864	0.00014330385963176918	0.00014315540205892	0.00014282678570737175	0.00014266824440592942	0.00014260950770803818	0.00014260382923905507	0.000142535190746108	0.0001424026322482358	0.00014229279839662054	0.00014227164059829568	0.00014214588063213282	0.0001420703436838012	0.00014158815494955734	0.00014147827201276878	0.00014111601578399208	0.00014093935790466142
0.950165204052872	0.00014567042234873577	0.00014468494655999563	0.00014426957144965356	0.00014400917915877355	0.00014400203385232332	0.00014378086699082932	0.00014292055600620917	0.0001428885321128713	0.00014286188403501196	0.00014246868493127124	0.00014196481386060175	0.0001411732561084154	0.0001410804274229905	0.00014096608919237394	0.00014095471011811296	0.00014064533759574932	0.00014017482467870826	0.00014012456199115672	0.00014005495771839246	0.0001395804982998088	0.00013957817796605057	0.00013943662288855833	0.00013905922217466378	0.0001385021644295813	0.0001383650208085562	0.0001381700111270644	0.0001378700123302031	0.0001377707453865747	0.00013755469837783846	0.00013751144976961716	0.00013735753478871522	0.0001371821184561428	0.00013690221853813122	0.00013675680398739508	0.00013671244772295063	0.00013653913853999884	0.00013645652131040258	0.00013642327294339756	0.00013633314425283094	0.0001362957022231861	0.00013627142232022088	0.00013626943880435614	0.00013626339024128356	0.00013611865672442434	0.00013546180818464719	0.00013528973784637064	0.00013525137806744247	0.00013474140142038867	0.00013459104549580026
0.950185320703226	0.00017007869144841843	0.00016921379679320816	0.00016666509308158194	0.00016516889376050166	0.0001642495538863901	0.00016413265590449111	0.0001636794343953065	0.00016365175306133514	0.00016343926859625017	0.00016279636436950992	0.00016215746089313183	0.00016188507052300734	0.00016163668932262895	0.0001615257000575855	0.0001609996805025176	0.00016093275158156217	0.0001608497759729125	0.0001607874781708537	0.00016077292920888965	0.00016003894137671496	0.00015928105380125018	0.00015888067201300083	0.00015776865902142695	0.0001574694207508839	0.00015744586109715287	0.00015723514817010998	0.00015709439205714736	0.00015706036056677966	0.00015675462028112618	0.00015625455566068596	0.00015623390318326088	0.0001562000408111869	0.00015577640764385557	0.00015572481462186637	0.00015572058947833136	0.000155011198123133	0.00015490523125413427	0.00015472212312513635	0.00015448942203272016	0.00015383403813752983	0.0001530680896204946	0.00015262068824891322	0.00015234322054696368	0.00015206461883568974	0.00015114292316328212	0.0001509494546501463	0.00015084307767354528	0.00015077605832079587	0.00014986033286527582
0.9501937289878204	0.00017690568673004855	0.0001594710215903515	0.00015909547516591868	0.0001570137224663193	0.0001566381327346583	0.00015563562879500627	0.00015547962493139782	0.00015481022571437318	0.00015455309135452855	0.00015431417974391974	0.00015424526942253591	0.0001537042901038841	0.00015290589626835692	0.00015218481546879024	0.00015207548211392538	0.00015181202245025702	0.00015159691439157742	0.00015140300086570834	0.0001506674627092665	0.00015066190906254655	0.00014976112443575832	0.00014973521356835434	0.00014946244851698804	0.00014944496489710193	0.00014928807933519572	0.00014922594985961008	0.00014909436352129773	0.00014898291995951878	0.0001486344197663902	0.00014841449576237162	0.00014818241522503753	0.0001481571564474044	0.00014757981695328034	0.0001475588665847019	0.00014753313727982454	0.00014736330632199966	0.0001473118116158267	0.0001471645628832356	0.00014706820043043777	0.0001468068569034866	0.0001464986955608422	0.00014648645029980496	0.00014641812350603956	0.00014639401560058955	0.00014555789147829046	0.00014544690518898738	0.00014508625033683159	0.0001450591902031221	0.00014501360904924042
0.9501610034266392	0.00014583923827097268	0.0001449391009443451	0.00014281074399375546	0.00014194167446300858	0.00014181111273365118	0.00014080253647763614	0.00014047646722323902	0.0001401599007287119	0.0001400937436783355	0.00014006966175148633	0.00013999582089507207	0.00013865023284224663	0.0001385341662921065	0.0001383850437719826	0.00013827966545158278	0.00013812812898873644	0.00013791021951028496	0.00013787028355701888	0.0001376010102143497	0.00013724730343841918	0.00013724017923028562	0.00013717672249985443	0.00013681843012778192	0.0001366499220220086	0.00013657941188400974	0.00013630333941075184	0.00013626029061802137	0.000136101741159961	0.0001360911461311833	0.00013588285384830194	0.00013558889953981006	0.0001355359485781613	0.00013550621547604456	0.00013512100223710206	0.00013509963077170198	0.00013479969522804436	0.00013478246070882023	0.00013476635903251805	0.0001347028541348605	0.00013459576294104952	0.00013450441018144155	0.0001344298177994838	0.0001338119041616189	0.00013369474517140902	0.0001336692143586776	0.00013365354375849742	0.00013347210405248628	0.00013346843875307367	0.0001333309102292042
0.9501491616376272	0.00014024574513037946	0.00013913318430098406	0.00013862587385920144	0.00013760320785950972	0.00013734699747829223	0.00013730916845853218	0.00013725808423147425	0.00013697281841139742	0.00013667854188852794	0.00013660425168492623	0.00013614094187582848	0.0001360317633245155	0.00013575362009526177	0.00013562684158348006	0.00013496778043869774	0.000134805311132864	0.00013475760757804769	0.00013447136836155048	0.00013444768459072137	0.00013441383849807187	0.00013426833702624127	0.0001342527651941566	0.00013414902089960626	0.0001340873650270492	0.00013399325816522894	0.00013351531056528365	0.0001333805581681079	0.00013334313234981558	0.00013326315114274906	0.0001330563627561094	0.00013288190367614265	0.0001323690364548769	0.00013227900264342754	0.00013215620556451642	0.0001321028726661635	0.00013203826792301397	0.00013199417353565207	0.00013193826574903208	0.00013187870365974632	0.00013180027563008956	0.00013163803973955277	0.00013158175828219208	0.00013153331956474408	0.00013144234033472287	0.0001312437968826614	0.00013109679994801894	0.00013093433099905803	0.0001308602354625367	0.0001308538984816892
0.9501761289283476	0.00016504309971161486	0.00015841267700408346	0.00015413229504635445	0.00015298151556408486	0.000152519362500784	0.00015225677053461867	0.00015070731575001034	0.00015021970904290639	0.0001498691653015855	0.0001492564215440169	0.0001482401160145522	0.00014795288946265183	0.0001477524263611347	0.00014720551057511292	0.00014709077828025562	0.00014669412672688225	0.0001466122876220851	0.00014630968009856797	0.00014618013365308278	0.00014588893641632726	0.00014582389261638695	0.000145803538449975	0.00014570919398751165	0.0001455510136925735	0.00014555035828989869	0.00014504450715294186	0.00014494741306901772	0.0001448762798880211	0.00014463987878950545	0.00014461395086838878	0.00014399589979305043	0.0001438463361706125	0.00014376082314189855	0.00014365177549977096	0.0001436312545926199	0.00014343652650556345	0.00014323155542685033	0.0001431651057441444	0.00014300039795221047	0.00014296941303432281	0.00014206233474385612	0.00014194304434893385	0.00014192006440853704	0.0001418953515288904	0.00014189341105123545	0.00014138238796659842	0.0001411019904550512	0.0001410722467954604	0.00014089393139829544
0.9501926687926004	0.00015992869378574754	0.00015887759957421602	0.00015735149986431765	0.0001569869324568298	0.00015684997939116306	0.00015674378059569205	0.00015556902890876732	0.00015524537248047676	0.00015512092714316483	0.00015509498533753315	0.00015455407139658116	0.0001541952780017015	0.00015399921867335364	0.00015397870892533056	0.0001537995228191416	0.000153397303368924	0.00015313849202757432	0.00015263181514175498	0.00015250767506953632	0.00015222009400297167	0.00015217813677398812	0.0001517224738289868	0.00015107474837252718	0.00015104625364860324	0.00015085461166246272	0.00015010711962199717	0.00015008405160004182	0.00014980775528671618	0.00014972867063927232	0.00014946238856705825	0.00014938083006988344	0.00014906753271160214	0.0001490556970508493	0.00014884961664664187	0.0001485867285664627	0.0001482962474318066	0.00014827463373705315	0.00014815837198577187	0.00014779095999334623	0.00014711051924400252	0.0001470603503538797	0.00014667145787129542	0.0001466706022833446	0.00014640568944436852	0.00014616666662134147	0.0001457633299158792	0.00014556105326336483	0.00014528484183982544	0.00014520049116329833
0.9501932639470504	0.00016569947782180133	0.00016409235309739219	0.0001629001587331234	0.0001607452231523541	0.0001598248222048998	0.00015980184606234328	0.00015974569684533467	0.00015790759279831108	0.00015692601137352058	0.00015683375033679288	0.0001555017165143117	0.00015546398626705606	0.00015540958555299662	0.00015523506531336706	0.00015412788119830996	0.00015402919704107142	0.00015391749372202854	0.0001531030621057225	0.00015291387385604305	0.0001527568902362936	0.0001520080843562193	0.0001516606489874474	0.00015133943276083605	0.0001504752533926209	0.0001500597730129525	0.00014933635264588368	0.00014927511160071162	0.00014924270391327481	0.00014852655336290043	0.00014848333111468378	0.00014840173412111326	0.00014837007724587998	0.0001479982433556897	0.00014772115527269004	0.000147575240230839	0.00014720169984126875	0.0001468054698627838	0.00014650901258702085	0.00014611341826329104	0.00014520519789464287	0.00014505285715418282	0.00014493242143859606	0.00014463852509501624	0.00014445490096282518	0.00014360041794627247	0.00014317156040498524	0.0001428927517593344	0.000142892007662045	0.00014235885688020244
0.9501566416807528	0.000145623080666948	0.00014476033939826678	0.00014468841796812118	0.00014325960508890774	0.0001427684823996216	0.0001427571451291136	0.00014185581228983075	0.00014093771848703538	0.00014091918234189886	0.0001403579228556868	0.00014025502400636107	0.00013978220533454274	0.00013961937809737042	0.00013901335006320922	0.0001389714802720118	0.00013890972315239983	0.00013869107699998178	0.0001386585748525813	0.0001383859180488301	0.00013811231327952908	0.00013793809226858903	0.00013734514783572406	0.00013720785992005715	0.00013687464052534952	0.00013682541988606605	0.00013664599224787758	0.00013661065690497107	0.00013645777868280778	0.00013633420087637066	0.00013624329980677416	0.00013618609718752604	0.0001361809746862121	0.00013610750019609462	0.000136009639513445	0.000135862491791665	0.00013583062312657492	0.00013545813689329247	0.0001353614969202792	0.0001353051366896878	0.00013511575020925339	0.00013504843512274849	0.00013490229967352742	0.0001346777721463772	0.0001346759839623169	0.00013461273335790903	0.00013461255334553225	0.00013426980634948004	0.00013413055530973325	0.00013411428062382014
0.9501524266540842	0.00014085663179562558	0.00013975233631842836	0.00013955926667723282	0.00013788887864801526	0.00013787696172682913	0.0001378159120685618	0.00013773682799102094	0.00013763023722515152	0.00013759379400955812	0.00013739976530938546	0.00013725620323686464	0.00013715607383472743	0.00013712442551335502	0.00013648829722222907	0.0001361915245417912	0.00013618493995760868	0.00013599616831991266	0.00013588739445069306	0.00013557648903144256	0.0001353832889989793	0.00013524540880207822	0.00013506143237920182	0.00013494709405233686	0.00013460753637117452	0.00013439298815584347	0.00013427720140514002	0.0001340934817412539	0.0001340481470622518	0.0001338182686006421	0.0001338166672423651	0.00013375532003878754	0.0001334295890900324	0.00013337599397498118	0.0001333212812886966	0.0001332933206360684	0.00013326709160756673	0.00013302232798076356	0.00013289320707815083	0.00013257167999223854	0.00013245231725490206	0.00013219543805928195	0.00013214403219842294	0.00013194971745331209	0.0001319187912769061	0.00013181085257394599	0.0001317765378944653	0.00013173364135729234	0.00013161724363220195	0.00013159379855603653
0.9502885487763688	0.00021604464099984276	0.00021604302496454737	0.0002111111160566837	0.00020790082438796998	0.0002072551048802461	0.0002034172956405616	0.00019927617694382696	0.0001989858201469368	0.0001962621217980557	0.00019597212564656166	0.0001950178279048625	0.0001943445753026042	0.00019404125924700239	0.0001933056846188905	0.00019248155793598896	0.000191583003071918	0.00019141691746843708	0.0001906158906045541	0.00019046143563928103	0.0001902807861876855	0.00019000123968974816	0.00018965001994621498	0.0001882996365505817	0.00018717208995016398	0.00018691863888289093	0.00018565402648428422	0.0001842354823187064	0.00018387435116856533	0.00018372365368722493	0.00018341489862815972	0.00018287390271580934	0.00018264117957053408	0.00018263380077109464	0.00018134734742463076	0.0001796343246818009	0.00017924690179426552	0.00017887418270399482	0.00017851995633109055	0.0001781577357428206	0.00017708204313072486	0.0001769696290051599	0.00017587297437496332	0.00017584674085367472	0.00017477490924265476	0.00017455822576194904	0.0001743478566949048	0.00017391480678706898	0.0001735252133783104	0.00017304287705746934
0.9501522371307738	0.0001400640548935537	0.00013816227093023408	0.00013779656934239092	0.00013776131588079862	0.0001377543515683666	0.00013748573869327025	0.0001367437092447633	0.0001364510775413645	0.0001361360049735152	0.00013607753065794854	0.0001360556609612635	0.00013603534028128542	0.0001359656732711223	0.00013586665950636809	0.00013586203186392894	0.00013568839657308095	0.00013535043226812804	0.0001352456263484746	0.00013518608791820402	0.00013510799740585534	0.00013506613044440206	0.00013505062279326577	0.00013503964998356178	0.00013490099947800237	0.00013488139407417683	0.00013486304040209	0.00013478454181985698	0.0001346461613130844	0.00013455081191876786	0.00013404117940627087	0.00013396043183863215	0.0001337479868160026	0.00013366713346809353	0.00013362606486902085	0.0001335543749482847	0.00013354626327836752	0.00013335079243426547	0.00013316123637608786	0.0001330713897215685	0.00013297475056263245	0.00013289492101323222	0.00013280772769267676	0.00013273947255230563	0.00013258270792535209	0.00013257255377841854	0.0001324742013959557	0.0001322459728906886	0.00013209229860737325	0.00013199803298164216
0.9501786924361691	0.00014833098737598976	0.0001477368215557005	0.00014604773557412774	0.000145762840076773	0.00014367341958867764	0.00014330383056737844	0.0001432444492861337	0.00014298505852083362	0.00014272544168980595	0.00014262299985042957	0.0001424184952473125	0.0001423072079947964	0.00014082171912996653	0.00014070881542763304	0.000139532589512152	0.00013952661429217963	0.0001394622776554638	0.00013946021983671328	0.00013933662812193125	0.00013908897387707246	0.00013899947941504694	0.00013891725507437334	0.0001387276592182482	0.00013868334063492978	0.00013819265075537684	0.00013813457859185017	0.0001378702593699182	0.00013778234741382625	0.00013763752462197563	0.0001375203140019198	0.0001372351076479621	0.00013683275944120963	0.00013681163907757976	0.00013674412358273482	0.00013670695528244882	0.00013647807467907062	0.00013643553798646166	0.00013641724877698104	0.00013631616030305158	0.00013622018216753257	0.00013556926224380164	0.00013551129013127428	0.00013502766833189343	0.00013478830446574293	0.00013476783015684663	0.00013470945381288376	0.00013466886712208294	0.00013452676967473418	0.0001344647401293082
0.9501747044655096	0.00016282772258279112	0.00016101841459904983	0.00015752225883796116	0.0001560266404779935	0.0001548923991538712	0.00015480208864703153	0.00015459861664684032	0.00015358703693092994	0.00015339505032053717	0.00015268801783479243	0.00015246799331739347	0.00015244956586243246	0.0001524055170737298	0.00015223308753237595	0.00015209559230615927	0.0001518980823170101	0.00015038539407469795	0.0001498873829458259	0.00014954064241169703	0.00014953736184806506	0.00014937095905974093	0.00014902429300381383	0.00014889421927255918	0.00014868070582423022	0.00014852535885429455	0.00014814412788170093	0.00014812754537808402	0.00014798881122333692	0.00014797095639815748	0.0001479544811555492	0.00014768191672453129	0.00014743112432587466	0.00014728054473239026	0.00014706295986445994	0.00014679468440044913	0.0001466274209199455	0.00014659249365151417	0.0001465506395081222	0.00014653328783953063	0.00014635731786752392	0.00014629441236799705	0.00014601700969472858	0.00014571260380332994	0.00014557274655474273	0.0001455462266732018	0.00014541212044490563	0.00014540978275427016	0.0001450964514380118	0.00014460919631081648
0.9501625390786048	0.0001614935797509085	0.00015246829911733504	0.00015215008691873118	0.0001497952538487468	0.00014941642688302386	0.00014890470740409634	0.00014803742192909096	0.00014795091527308783	0.0001476597515166084	0.00014757135978549625	0.00014672731036295518	0.00014597557450229641	0.0001457083024184012	0.00014551310120227968	0.00014527140786323417	0.00014466223758374087	0.00014439958643039648	0.00014403238174378382	0.00014393641137252431	0.00014385612722805086	0.00014355078155649784	0.00014300019169386202	0.0001428108990129773	0.00014227732676077705	0.00014200683865848513	0.0001419219217989705	0.0001418572748829913	0.00014144241772166962	0.0001412220163108378	0.00014120568769734505	0.00014087580239611314	0.00014083925773038654	0.0001404480206341288	0.0001400943444681796	0.0001400439065780892	0.0001400132156721029	0.00013999470927459324	0.00013994864867498965	0.00013986603168159397	0.0001396318693497492	0.00013962768327641835	0.00013902319949843071	0.00013884814560397949	0.00013883186201324162	0.0001386683839268359	0.00013842368279248242	0.00013835087599231517	0.0001382407238440729	0.00013816680135835243
0.9501507655299204	0.00014324806300094488	0.00014122917525301792	0.00014034087649497228	0.00013977491901648662	0.00013964432065462695	0.0001394866652522979	0.00013934663535212474	0.00013900837048511422	0.00013872757574965482	0.0001387107207748802	0.00013838873870191008	0.00013821782978785515	0.00013813505724681442	0.00013714152601023127	0.00013701313082928516	0.00013679534924146454	0.0001366623435101832	0.00013640799755925656	0.000136318927131768	0.00013625945413377942	0.0001361442506377448	0.00013567662760492516	0.00013563427400027186	0.00013553073060683214	0.00013539401511400914	0.00013536183822313535	0.00013527658231811578	0.00013512481828505091	0.00013496646056512402	0.00013460526561887964	0.00013419466499065106	0.00013386025594792572	0.0001337295081888052	0.00013359769965725883	0.00013336809555895994	0.00013334578209751272	0.00013333667657325758	0.0001333058982865391	0.00013325309142928732	0.00013320408389940784	0.00013294135447115382	0.00013284419924039148	0.00013282003955382004	0.00013221738079690249	0.00013217475666246122	0.00013216037505119657	0.00013215242468263684	0.00013213790902934542	0.00013183705642843773
0.9501632668687956	0.00016227014358592242	0.00015349770260827714	0.00015202283815911048	0.00015071385423719242	0.00015068681916762208	0.00014985229160951072	0.0001493476686958065	0.0001487771560972382	0.0001486835554486004	0.00014862222678826704	0.00014808396492377911	0.0001476973163136407	0.00014682370932971446	0.00014655143074132903	0.00014583037395151405	0.00014563302305626406	0.0001455623926014668	0.0001455375068662517	0.00014515313725557949	0.00014392710719979154	0.00014348583783208287	0.00014314551829839068	0.00014301970130435154	0.0001429709525380846	0.0001426275445981286	0.00014227257398940663	0.00014226301700844796	0.0001421519154528208	0.00014144631345819466	0.00014117822373365462	0.00014104825708924243	0.00014102559576798868	0.0001407937297803429	0.00014073604734888924	0.00014070456487401224	0.00014068079849223646	0.00014051716772710068	0.00014030766720708388	0.00014027729108326737	0.000139942055490281	0.00013956043842165502	0.00013951738317551608	0.00013949320066135459	0.0001394202602011981	0.00013930033782360814	0.00013916166120587142	0.00013890242398888127	0.0001386510975548263	0.00013840697074904792
0.9501527900785356	0.00015072578114894362	0.00014286003305507295	0.00014270139832504904	0.00014253548529503102	0.0001417695199712738	0.00014172235755179622	0.00014148748273611102	0.000141246330247393	0.00014006179887344046	0.00013994266201936904	0.0001398662722951902	0.00013978910582016188	0.00013969709178659443	0.000139656069247987	0.00013945391061229046	0.00013938820123405739	0.00013911259887169265	0.00013910968739407436	0.00013900633137667423	0.00013898642160680683	0.00013883104413633563	0.00013880736669741398	0.00013830910764246437	0.00013825656446385067	0.000138232436956492	0.0001381799586164454	0.00013810937439808198	0.00013796923974392571	0.00013787952200972588	0.00013779892717879306	0.00013776588911536985	0.00013773564662070538	0.00013750482878348842	0.00013747822821070908	0.00013723811277032978	0.00013722721805811992	0.00013721398654484271	0.0001372000724677228	0.0001371903083610664	0.00013717450680154057	0.0001370359759039005	0.00013689633645551271	0.0001365333859795083	0.0001364134184784703	0.00013621018310186616	0.00013615779641929464	0.0001360879034081604	0.00013600667416559557	0.00013594142497392722
0.9501558868772628	0.00015405982181294691	0.00014431858234129291	0.00014416565932959737	0.00014348042576970088	0.00014317391310653075	0.00014231121845574086	0.00014175272172232086	0.0001408384330246191	0.00014081863132438182	0.00014060770238042713	0.00014035116527022707	0.00014024447204214014	0.00014013898786935074	0.0001401186680219087	0.00014004810622380572	0.00013999964897373928	0.00013951467872353184	0.0001393276044042982	0.00013913963388457987	0.00013911037596509604	0.00013899151279703897	0.00013871918732666155	0.00013856024526439855	0.00013847182824601825	0.0001384107202624691	0.00013809960993374666	0.00013806170681955726	0.00013802763448736655	0.00013800996748174877	0.00013796758159215783	0.0001379092313458721	0.00013790692780942012	0.000137881874476835	0.00013787708985665254	0.00013786043091554854	0.0001378405962563622	0.00013777509572658985	0.00013769291205663824	0.00013750818424737766	0.0001373269046309553	0.0001371876273939695	0.00013709728389386998	0.00013692468891247944	0.0001368848461455617	0.0001367396346712488	0.00013672085542080866	0.00013669923712682794	0.00013647816691460187	0.00013643530968618603
0.9501717246786924	0.000157352774031691	0.0001559639366052644	0.00015581693123151066	0.00015485100177323516	0.00015363467026972212	0.00015326883068169308	0.00015307341068126684	0.00015235958532667387	0.00015192721848647568	0.0001516099459170054	0.00015160446961344718	0.0001514560799878699	0.00015142646304538407	0.00015094093114588697	0.00015067458315658522	0.00015027439769302596	0.0001501297283232453	0.00015009019129448854	0.00014956484743766993	0.00014938879172780539	0.00014907380892883752	0.00014892407540166268	0.00014851748666364688	0.0001484720716634121	0.00014829128507818317	0.00014809366732273656	0.00014800893377918737	0.00014783620938938882	0.0001477067436892999	0.0001475884033601706	0.00014755241465281392	0.00014752450556916537	0.00014707975210477794	0.0001469986213091774	0.00014671975530877163	0.00014614755195669222	0.0001459920437183343	0.00014510214755261033	0.00014503896559516101	0.00014496449858349684	0.00014481599994999457	0.0001447495820570666	0.00014468294812653592	0.00014444607888895432	0.00014438705486073832	0.000144282853438994	0.0001441607404015157	0.00014399458716975782	0.00014385507662982393
0.9501774775899412	0.00015614882087362688	0.00015534627534450027	0.00015500549103168935	0.0001549852289380528	0.00015368536549255577	0.000152304171575598	0.0001521629015129403	0.00015206890529803014	0.0001519185502013105	0.0001513438471631585	0.00015127383777770482	0.00015090193971759353	0.00015059776432855675	0.00015023135449988265	0.0001501981884993372	0.00015012444851880826	0.00015009815705069706	0.00014990212182554451	0.00014949470109310454	0.0001494624691343714	0.00014937341211866646	0.00014914692154507843	0.00014880244759940507	0.00014874012574885888	0.00014841809877127516	0.00014825944723635394	0.00014807224511703373	0.00014800147063507682	0.00014785750789681368	0.00014723912069427125	0.00014621433323211278	0.0001459857641780854	0.00014579883858930495	0.0001456838516808443	0.0001452718780215055	0.00014492791028171512	0.00014479865739846836	0.0001441090066211915	0.00014396534836415382	0.00014366535464759988	0.00014313097187002374	0.00014289473234655362	0.00014246664962388553	0.00014211758749366578	0.0001421091385004473	0.0001420681833268171	0.00014197386266673258	0.00014195462543256621	0.0001419236971559671
0.9501634432451552	0.00014332363760229206	0.00014283201812145582	0.00014160048234127925	0.00014146732506308107	0.00014078346293552199	0.00014006135013946443	0.0001399810457603843	0.00013987970727714343	0.0001397407574159586	0.00013955634448896214	0.00013921910231283536	0.00013847631236558997	0.0001380588435655944	0.00013798712419368025	0.00013759644523051817	0.00013741490109923037	0.00013706648456477714	0.00013704344147201863	0.00013697202666568072	0.0001369637124742315	0.00013693361470675487	0.00013681312562761346	0.00013672374398846586	0.0001366177611508697	0.00013639160381151994	0.00013639050893077582	0.00013627061086912757	0.0001362455758104403	0.0001360401348034411	0.00013595783110140804	0.00013496980597155496	0.00013478152140955038	0.00013456891334986032	0.0001345308193710248	0.00013434124793536184	0.00013429015814776064	0.00013426766698811058	0.00013404123531176687	0.0001339576087173289	0.00013394347254823985	0.00013394277197400134	0.00013377218118296305	0.00013372702089057563	0.00013372156955491726	0.00013318929675848706	0.00013307457758777582	0.00013296541621985356	0.00013283541500943696	0.00013283163233618057
0.9501848988386848	0.00015872926814882333	0.0001585184755734704	0.00015790329778627682	0.00015414823005856768	0.0001531598218449814	0.00015289369453982848	0.00015287749146356718	0.0001500673932040738	0.0001497863619274654	0.0001497193443520723	0.00014855945599417432	0.00014832676576636438	0.00014770288115744686	0.0001476697208850041	0.00014760242089710852	0.00014754183414667667	0.0001474302804133387	0.00014742983071994604	0.00014684959880524625	0.00014602398735501432	0.0001458640899569099	0.00014529077514940445	0.0001452607606035191	0.0001450924625113706	0.00014487913177266303	0.00014468894646635486	0.00014447490219387794	0.00014439096077218232	0.00014429963048160821	0.00014416823317689836	0.00014292677473865304	0.00014144672662743697	0.00014092369552481818	0.00013913813100984357	0.00013887382517477142	0.00013844891864147571	0.00013841504122641854	0.00013827441283641582	0.00013796757424452792	0.00013763425152258401	0.00013755746028091292	0.00013750157561603986	0.0001374827850901441	0.00013744498681320054	0.0001373278374580271	0.0001373193555407823	0.00013716121013980205	0.00013715594776078985	0.0001369724485940487
0.9501559261571872	0.00014395912582610996	0.00014316452701135392	0.00014111671787002172	0.00013985271772106678	0.00013965163080834178	0.00013948954680058684	0.00013924691342589944	0.00013911918038527537	0.0001390006158682191	0.00013871462125048518	0.00013842398251842996	0.00013826019665413733	0.00013810966628689306	0.00013774666931064622	0.00013760405070587572	0.00013758490025852726	0.00013749480302688912	0.00013736446236064522	0.0001368872778901348	0.0001367703489944226	0.00013675193133352582	0.00013674750783513844	0.0001367151111366295	0.00013666699725335294	0.00013662928772983652	0.00013660673798921003	0.00013642181984103638	0.00013630415004799499	0.00013617292103513157	0.00013603280628637416	0.00013585007270172625	0.00013570440634577078	0.00013544069585719412	0.00013538001148369542	0.00013524461259710978	0.00013513046800191371	0.0001348292051790739	0.00013477646104461703	0.00013473711226139547	0.00013469677289203248	0.00013458802661580957	0.00013437685661279005	0.00013418773695307966	0.00013398591068263562	0.00013379683661181622	0.00013365621407161822	0.0001334150681938269	0.00013334195432501944	0.00013299887078480088
0.95019174684107	0.00015359028419098045	0.00014746117114549032	0.00014594467134971062	0.00014572274943378663	0.0001447298134029216	0.000143353968743456	0.00014236119954757828	0.00014183752737984348	0.0001412853388494785	0.0001407055929552227	0.00014062510473926058	0.0001404001322712607	0.0001399392763820736	0.00013971319554922457	0.00013906168956760238	0.00013900925282430747	0.00013893005692565034	0.00013889171755750566	0.0001387780670214882	0.00013868528512214038	0.00013859799207762268	0.00013802616107315402	0.00013787789433804818	0.00013711423456784895	0.00013705311673301634	0.0001369920807859337	0.00013697201445383943	0.00013664037265843077	0.00013660890724800107	0.0001363698429327598	0.000136354380192566	0.00013631368483410034	0.00013625632895957162	0.00013619107649912442	0.00013606269450975198	0.00013605787673899616	0.00013601001777850864	0.00013574533683512714	0.00013568689311537431	0.000135626080104011	0.0001354091811417303	0.0001353581952192233	0.0001352087821746615	0.00013518734818121226	0.00013511231859104266	0.00013506468841892536	0.0001350435730057977	0.00013481486256122958	0.00013476311167546768
0.9501557066546056	0.00015136083236988186	0.00015061188459331284	0.00015013024346881415	0.00015007373550395583	0.00014957455893144196	0.00014947370883170908	0.00014940980270839124	0.00014940171437985276	0.0001491747023566075	0.0001490533392472565	0.00014896730324442158	0.00014878340659733717	0.00014820654843886597	0.00014746682367084292	0.0001473473820243655	0.00014705046208770032	0.00014692056798917738	0.00014676174797313194	0.00014649717703788142	0.0001463124769585703	0.00014629100363147582	0.00014626536675967962	0.00014603492212329115	0.0001459612674564198	0.00014545866226399067	0.00014531342768060645	0.00014528543282389526	0.0001452682763849915	0.0001451472036073323	0.00014494386174537712	0.00014489453498517913	0.00014477952818535352	0.00014477254844054308	0.00014450723109869242	0.00014414501005141316	0.00014413820298696478	0.00014413811296648966	0.0001440835860902219	0.00014368542540608997	0.00014362539856971172	0.00014331692519253318	0.00014312841648187393	0.00014305478568313258	0.0001428036137576946	0.00014271708682076048	0.00014242652343665252	0.0001423988693659689	0.00014187177759898651	0.00014150773395791354
0.9501642682046776	0.00015966670850374784	0.00014866502961559397	0.0001472972767682928	0.00014547238177817971	0.0001447919430916978	0.0001439775460521285	0.0001439488521632019	0.00014388034136567099	0.00014385988341753938	0.0001430743714504894	0.00014286207024845018	0.00014279040556790313	0.00014267992765140095	0.00014266900849582348	0.0001424587152769413	0.00014240445149118523	0.00014230519213937186	0.0001419397589460926	0.00014191179677257307	0.00014176392626933062	0.00014139202747886592	0.00014106147222316983	0.00014100214026890764	0.00014095073965770201	0.00014083068812984742	0.00014050135966857296	0.0001404421276486546	0.00014036099692202078	0.00014019700020873396	0.00014005457800705438	0.0001400530426406863	0.00013997257118541828	0.00013994125359399003	0.00013982015694388172	0.00013979676511031782	0.00013959056911927328	0.00013957723143405524	0.00013904495347044442	0.00013884486206752452	0.00013880371052209838	0.00013878949535407563	0.00013878405281295063	0.0001385995817270542	0.00013836715084101473	0.00013830606497116236	0.00013824568303771794	0.00013815449520245072	0.00013814952104903292	0.0001379014837923983
0.9506237471562058	0.0006268526027593119	0.00034116452700865544	0.0003411181951782482	0.00034102934812193847	0.00034099384021308893	0.00034094060755710464	0.0003408993571446236	0.0003408907786178623	0.0003408877355411396	0.00034077396615962024	0.00034075973620422545	0.0003407393010227772	0.00034071880384479346	0.0003406142046658754	0.000340558264950798	0.00034051688736427843	0.0003405114866029131	0.0003404376795917332	0.00034041888501484	0.000340398736083018	0.00034013317377220534	0.00033983473587306974	0.00033981400452095	0.00033975556255835284	0.00033961427017384864	0.00033891554747901445	0.0003267138166314947	0.0003266874111238375	0.00032617414228209185	0.00032617312836390194	0.0003260621083854327	0.00032596030057012606	0.0003193492978970985	0.00031897812692415167	0.0003174466297018203	0.0001575884182992304	0.00015690869666773528	0.00015651524601817605	0.0001564154844081229	0.00013102445723550313	8.244667791567973e-05	8.240605094513896e-05	8.236971638256214e-05	8.232989886187669e-05	8.2311357807271e-05	8.231041740652428e-05	8.230565764037448e-05	8.229844701638703e-05	8.229557340581449e-05
0.950171464140106	0.00015026981095971894	0.0001492352795528532	0.00014844856228985378	0.00014810079285457339	0.00014684601306387725	0.0001467762210519002	0.00014657890967238076	0.00014630673014295358	0.00014628044036558302	0.00014609275960549218	0.00014587440713257428	0.00014587135903623992	0.0001458221028623165	0.0001457740417395709	0.00014556533666942198	0.00014411224834870337	0.000143993462705312	0.00014379590066939315	0.00014376427298951844	0.00014370009020912616	0.00014364005429286572	0.00014357595938425502	0.0001434329375276873	0.00014339936485790563	0.00014330401242870666	0.00014318094389981418	0.00014308257550325545	0.0001429815380264117	0.00014285149016792404	0.00014273667258572312	0.00014268723013110478	0.0001423674580802344	0.00014189006387404325	0.00014169339971106205	0.000141651154067008	0.00014152613599490647	0.00014149172752156853	0.0001409830875144463	0.0001404572582039927	0.00014019001296219344	0.00014004895901262795	0.00014000362276398698	0.00013983669629728348	0.00013973273939182616	0.00013958990595844893	0.00013942628633221006	0.00013936352362294637	0.00013935875143631754	0.00013922133266710076
0.9501934640757106	0.00015906309747128642	0.00015563059183069356	0.00015402298912606062	0.00015269885252134667	0.00014964606143129681	0.0001495091878360253	0.00014949515912814846	0.00014924650225824494	0.00014904169302782204	0.00014826846693115301	0.00014770192526237174	0.00014757100622824794	0.00014674953529651198	0.0001464135857539071	0.00014595687715449952	0.00014593819988287536	0.00014583979790244505	0.0001449680939098807	0.00014470919339436167	0.00014279378807382996	0.0001425379224689431	0.00014243462711563602	0.0001422757832146247	0.0001415760389218274	0.00014156272223508158	0.00014141631756918729	0.00014138890067295307	0.00014110164586072813	0.00014066246109826772	0.00014064182412714614	0.00014063426669757702	0.0001404240091747667	0.00014035961889535034	0.00014030988056781162	0.00014000998368619657	0.00013979453028698378	0.00013975247580767469	0.00013939473700235402	0.00013921639320204474	0.00013915345179454607	0.00013908944827048492	0.0001389209423546685	0.00013892081239259756	0.00013890643449846938	0.0001388622326635528	0.0001385875129667927	0.00013856578116192575	0.00013847908285839357	0.00013835148123160474
0.9501804663778716	0.00014588356231970962	0.00014587574957615324	0.00014286621400293092	0.0001415735149465025	0.00014147327337247505	0.00014127058815391805	0.00014107025307164483	0.000140496145952435	0.00014028208888099863	0.00014016254064672814	0.00013997866195581855	0.00013953134218870408	0.00013940811165976102	0.00013936934785738062	0.00013933816595351823	0.00013920374251443372	0.00013914684969982405	0.00013913590388711956	0.00013888462870054026	0.00013826576407709905	0.00013824032845512595	0.00013820386876479087	0.00013792654397730696	0.00013786840944198577	0.00013764820029581377	0.00013692464492211578	0.0001369147605153208	0.0001366582393867716	0.00013632539396022042	0.0001359962362455164	0.00013591850780735257	0.00013586025885533432	0.00013585918329987569	0.00013583500589773204	0.0001358273256913896	0.00013553383450581045	0.00013545444727273504	0.0001353897271235605	0.00013492441516829964	0.00013487790980633478	0.00013445551078809762	0.00013423332443791286	0.00013408865883683346	0.0001339065965448175	0.00013382817999547236	0.00013367388931312187	0.00013361672538471028	0.00013354131637632337	0.00013350215536628098
0.9501704367977742	0.00014680898614988404	0.00014204942718386792	0.00014197851533343891	0.00014191185775403844	0.00014117648113585863	0.00014110710026888514	0.0001404345723674739	0.00014040501694814934	0.0001400908201945574	0.00013989864806043415	0.00013966376065030448	0.00013849851668615372	0.00013807258930729528	0.00013796543690181617	0.00013789198057725908	0.00013762830077444172	0.00013758214090020432	0.0001373679443445928	0.00013721441271923051	0.00013718022721801817	0.00013718015438843984	0.00013706726105390275	0.00013693970661605965	0.0001368509916891829	0.00013654596012126734	0.00013652754613949474	0.0001363675186424207	0.00013636470848059554	0.00013615914972231146	0.00013586932342509521	0.0001358109989606686	0.00013571960885528202	0.00013545011377371336	0.0001349036042119857	0.00013469092356708712	0.00013466930962548575	0.00013452093208117522	0.00013433465909277236	0.00013414008794913304	0.00013413721199233668	0.00013386411893068456	0.00013378442053386887	0.00013361891533307066	0.00013360264365329367	0.00013350752668839734	0.00013346989869414362	0.0001333710096461339	0.00013317926816907408	0.0001331477903664836
0.95019673095837	0.00015825718727798495	0.00015823088109034918	0.00015653116739111972	0.00015114146052374737	0.0001505601835079554	0.00014900280373098345	0.00014893073537690482	0.00014769088485477218	0.00014736451333397955	0.00014732518102766374	0.00014590946991765438	0.00014558040934084342	0.00014467724373917046	0.00014454779850026818	0.00014391353860942138	0.00014361678904754708	0.00014350832219480692	0.00014345591035958092	0.00014341168920282938	0.00014302742440615686	0.00014294038715116465	0.0001429142847499137	0.00014278760405949512	0.00014230936835402062	0.00014223605403783558	0.00014209632335799628	0.00014209618861549362	0.00014200731925214963	0.00014186445943347294	0.00014158353901818214	0.0001412066693060493	0.00014065319451524912	0.00014027698543628978	0.00014000347311981376	0.0001397057120735074	0.00013960862498589243	0.0001395564772848122	0.00013945058786501578	0.00013917497729753822	0.00013848848038669972	0.00013794936325859386	0.00013770489744568474	0.0001376632430646656	0.0001372729799249414	0.000137069799049295	0.00013693016680335266	0.00013658738532313955	0.00013650614478222792	0.00013647247348930566
0.9501494115980109	0.00014075884625437758	0.00014038301774377016	0.00014020822224621393	0.00013975088784145192	0.0001387950183708055	0.00013850334891897309	0.0001379992082965249	0.00013774148768159428	0.0001375415931555295	0.00013753234250521692	0.00013748543855367424	0.00013735005504762166	0.00013681740028222546	0.00013668276930153345	0.00013625249465291006	0.00013599328009013508	0.00013599157874112452	0.00013595861484323198	0.00013572932963437144	0.00013544163384787274	0.00013543873614653028	0.00013528811697129374	0.00013526973133266317	0.00013518591204747984	0.0001347915317405974	0.0001347612648426195	0.0001347596582199126	0.0001347117509093368	0.00013453709903642858	0.00013451893234706322	0.0001343292479112	0.00013432117866668178	0.00013407345294028477	0.0001339080419356602	0.0001338042837844562	0.0001335680895975953	0.0001334862952494888	0.0001333920586753909	0.0001333895086780791	0.00013337386266421485	0.00013336232296488955	0.00013335467691779886	0.00013335039405297316	0.00013320789105176188	0.00013314602239056464	0.00013299786092324756	0.00013299206600214306	0.0001329666030997208	0.0001329495911119254
0.9501480758776876	0.00013980218611619831	0.00013898877654833856	0.00013861588359010966	0.00013771603521034288	0.00013704101043806672	0.0001368986129679235	0.00013676994027777675	0.00013581818240208173	0.00013520747359379863	0.0001350383676583287	0.00013502580306709534	0.0001350111894436301	0.00013483993837298626	0.0001347489036729179	0.000134390765119625	0.00013390401852005174	0.00013384156873070475	0.0001338330457795642	0.0001336606781071353	0.00013357024356860434	0.00013335954685754291	0.00013324929561183403	0.00013308556291528542	0.00013302383397174807	0.0001329023875816616	0.00013276085218505776	0.0001326939643197252	0.00013268712609361766	0.0001326322417621047	0.00013258628563456737	0.00013258462312251655	0.00013244846867125381	0.0001321418487307479	0.0001319426570032151	0.0001319140345200973	0.00013181865874433698	0.00013170602164549908	0.00013167283335679446	0.0001314365033750523	0.00013142007110766634	0.0001314017576531652	0.00013139464063301296	0.00013127105986853718	0.00013118600764731444	0.00013110121623144646	0.00013091771337530334	0.0001307827303659968	0.00013078144714320019	0.000130778675002726
0.9505535833283236	0.000328563663064667	0.000328563663064667	0.000328563663064667	0.000328563663064667	0.000328563663064667	0.000328563663064667	0.00016943627878773546	0.00016878572884662267	0.00010256821335831909	0.00010251762687726003	0.00010249502032673665	0.00010244391085873336	0.00010243488846775904	0.00010243195153964879	0.00010242758067286115	0.00010242475151997008	0.00010241153356063725	0.00010240826696181225	0.000102401468417536	0.00010240129106291846	0.00010240080319993268	0.00010239363854643728	0.00010239005896558243	0.0001023889794562544	0.00010238605388582087	0.00010238069724254608	0.00010237627332077354	0.00010237395711537982	0.00010236827741639123	0.0001023647818590927	0.00010234185892355414	0.00010233986981661984	0.00010233926141796736	0.00010233528710306551	0.00010232319813890344	0.00010232241857335648	0.00010231963343861332	0.00010231846746304916	0.00010231710965673732	0.00010230911326211656	0.00010229954617373885	0.00010227225562409988	0.00010226622096778358	0.00010226467121839248	0.0001022600355215006	0.00010226003495139818	0.0001022584996920695	0.00010225146565581254	0.00010224983744978697
0.9505535833283236	0.00032856366306466706	0.000328563663064667	0.000328563663064667	0.000328563663064667	0.000328563663064667	0.000328563663064667	0.00016943627878773546	0.00016878572884662267	0.00010256821335831909	0.00010251762687726006	0.00010249502032673665	0.00010244391085873336	0.00010243488846775906	0.00010243195153964879	0.00010242758067286115	0.00010242475151997008	0.00010241153356063727	0.00010240826696181225	0.000102401468417536	0.00010240129106291846	0.00010240080319993271	0.00010239363854643728	0.00010239005896558243	0.0001023889794562544	0.00010238605388582087	0.00010238069724254608	0.00010237627332077354	0.00010237395711537982	0.00010236827741639123	0.0001023647818590927	0.00010234185892355414	0.00010233986981661984	0.00010233926141796739	0.00010233528710306551	0.00010232319813890344	0.00010232241857335648	0.00010231963343861332	0.00010231846746304916	0.00010231710965673736	0.00010230911326211656	0.00010229954617373885	0.00010227225562409988	0.00010226622096778358	0.00010226467121839248	0.0001022600355215006	0.00010226003495139818	0.0001022584996920695	0.00010225146565581254	0.00010224983744978697
0.9505535833283236	0.00032856366306466706	0.00032856366306466706	0.000328563663064667	0.000328563663064667	0.000328563663064667	0.000328563663064667	0.00016943627878773546	0.00016878572884662267	0.00010256821335831909	0.00010251762687726006	0.00010249502032673665	0.00010244391085873336	0.00010243488846775906	0.00010243195153964884	0.00010242758067286115	0.0001024247515199701	0.00010241153356063727	0.00010240826696181225	0.00010240146841753604	0.00010240129106291846	0.00010240080319993271	0.00010239363854643728	0.00010239005896558246	0.0001023889794562544	0.00010238605388582087	0.00010238069724254608	0.00010237627332077354	0.00010237395711537982	0.00010236827741639128	0.00010236478185909273	0.00010234185892355414	0.00010233986981661984	0.00010233926141796739	0.00010233528710306551	0.00010232319813890348	0.00010232241857335648	0.00010231963343861332	0.00010231846746304918	0.00010231710965673736	0.00010230911326211656	0.00010229954617373885	0.00010227225562409988	0.00010226622096778358	0.00010226467121839248	0.0001022600355215006	0.00010226003495139818	0.0001022584996920695	0.00010225146565581254	0.00010224983744978697
0.9505535833283236	0.00032856366306466706	0.00032856366306466706	0.00032856366306466706	0.000328563663064667	0.000328563663064667	0.000328563663064667	0.0001694362787877355	0.00016878572884662267	0.00010256821335831909	0.00010251762687726006	0.00010249502032673665	0.00010244391085873336	0.00010243488846775906	0.00010243195153964884	0.00010242758067286115	0.0001024247515199701	0.00010241153356063727	0.00010240826696181226	0.00010240146841753604	0.00010240129106291846	0.00010240080319993271	0.00010239363854643728	0.00010239005896558246	0.00010238897945625445	0.00010238605388582087	0.00010238069724254608	0.00010237627332077356	0.00010237395711537982	0.00010236827741639128	0.00010236478185909273	0.00010234185892355414	0.00010233986981661989	0.00010233926141796739	0.00010233528710306551	0.00010232319813890348	0.00010232241857335648	0.00010231963343861332	0.00010231846746304918	0.00010231710965673736	0.00010230911326211656	0.00010229954617373885	0.00010227225562409988	0.00010226622096778358	0.00010226467121839248	0.00010226003552150062	0.00010226003495139818	0.0001022584996920695	0.00010225146565581256	0.00010224983744978697
0.9505535833283236	0.000328563663064667	0.000328563663064667	0.000328563663064667	0.000328563663064667	0.000328563663064667	0.000328563663064667	0.0001694362787877355	0.00016878572884662272	0.00010256821335831911	0.00010251762687726006	0.00010249502032673669	0.0001024439108587334	0.00010243488846775906	0.00010243195153964884	0.00010242758067286118	0.0001024247515199701	0.00010241153356063727	0.00010240826696181226	0.00010240146841753604	0.00010240129106291847	0.00010240080319993271	0.00010239363854643728	0.00010239005896558246	0.00010238897945625445	0.00010238605388582093	0.00010238069724254608	0.00010237627332077356	0.00010237395711537983	0.00010236827741639128	0.00010236478185909273	0.00010234185892355416	0.00010233986981661989	0.00010233926141796739	0.00010233528710306554	0.00010232319813890348	0.00010232241857335648	0.00010231963343861332	0.00010231846746304918	0.00010231710965673736	0.00010230911326211656	0.00010229954617373885	0.0001022722556240999	0.00010226622096778361	0.00010226467121839248	0.00010226003552150062	0.00010226003495139818	0.0001022584996920695	0.00010225146565581256	0.000102249837449787
0.9505535833283236	0.000328563663064667	0.000328563663064667	0.000328563663064667	0.000328563663064667	0.000328563663064667	0.000328563663064667	0.0001694362787877355	0.00016878572884662272	0.00010256821335831911	0.00010251762687726006	0.00010249502032673669	0.0001024439108587334	0.00010243488846775906	0.00010243195153964884	0.00010242758067286118	0.0001024247515199701	0.00010241153356063727	0.00010240826696181226	0.00010240146841753604	0.00010240129106291847	0.00010240080319993271	0.00010239363854643728	0.00010239005896558246	0.00010238897945625445	0.00010238605388582093	0.00010238069724254608	0.00010237627332077356	0.00010237395711537983	0.00010236827741639128	0.00010236478185909273	0.00010234185892355416	0.00010233986981661989	0.00010233926141796739	0.00010233528710306554	0.00010232319813890348	0.00010232241857335648	0.00010231963343861332	0.00010231846746304918	0.00010231710965673736	0.0001023091132621166	0.00010229954617373885	0.0001022722556240999	0.00010226622096778361	0.00010226467121839252	0.00010226003552150062	0.00010226003495139821	0.00010225849969206952	0.00010225146565581256	0.000102249837449787
0.9505535833283236	0.000328563663064667	0.000328563663064667	0.000328563663064667	0.000328563663064667	0.000328563663064667	0.000328563663064667	0.0001694362787877355	0.00016878572884662272	0.00010256821335831911	0.00010251762687726008	0.00010249502032673669	0.0001024439108587334	0.00010243488846775908	0.00010243195153964884	0.00010242758067286118	0.0001024247515199701	0.00010241153356063729	0.00010240826696181226	0.00010240146841753604	0.00010240129106291847	0.00010240080319993272	0.00010239363854643732	0.00010239005896558246	0.00010238897945625445	0.00010238605388582093	0.0001023806972425461	0.00010237627332077356	0.00010237395711537983	0.00010236827741639128	0.00010236478185909273	0.00010234185892355416	0.00010233986981661989	0.00010233926141796742	0.00010233528710306554	0.00010232319813890348	0.00010232241857335648	0.00010231963343861332	0.00010231846746304918	0.00010231710965673736	0.0001023091132621166	0.00010229954617373885	0.0001022722556240999	0.00010226622096778361	0.00010226467121839252	0.00010226003552150062	0.00010226003495139821	0.00010225849969206952	0.00010225146565581256	0.000102249837449787
0.9505445702693832	0.0003268493576444667	0.000326842706869866	0.00032656352974073417	0.00032597212743340254	0.000325922267823845	0.00032319011456898966	0.00032319011456898966	0.00032319011456898966	0.00032319011456898966	0.0001667716676615309	0.00016610664914423672	0.00013707569442560888	0.00010103075542529323	0.00010098647053852162	0.00010095917022499441	0.00010091075344293324	0.00010090091260932948	0.00010089664606902206	0.0001008933461283302	0.00010089050466554894	0.00010087916090212694	0.0001008722752303882	0.00010087096676284571	0.0001008637972276557	0.00010086326278332792	0.00010085503455137174	0.00010084947005384865	0.00010084327582817672	0.00010084287014615048	0.0001008385565688427	0.00010083076327918272	0.00010082105043864571	0.00010080907675530234	0.00010080590620918493	0.0001008058611226639	0.00010079862873140119	0.00010078492629197596	0.00010078438156229144	0.0001007817234062716	0.00010078040803598688	0.00010077391766286692	0.00010077006376901229	0.0001007700490037294	0.00010073573482821362	0.00010073351256981644	0.00010072545199101724	0.00010072398994159028	0.0001007226923151792	0.00010072246902118436
0.9505445702693832	0.0003268493576444667	0.000326842706869866	0.00032656352974073417	0.00032597212743340254	0.000325922267823845	0.00032319011456898966	0.00032319011456898966	0.00032319011456898966	0.00032319011456898966	0.0001667716676615309	0.00016610664914423672	0.00013707569442560888	0.00010103075542529323	0.00010098647053852164	0.00010095917022499441	0.00010091075344293324	0.00010090091260932948	0.00010089664606902206	0.00010089334612833022	0.00010089050466554897	0.00010087916090212694	0.0001008722752303882	0.00010087096676284574	0.00010086379722765573	0.00010086326278332792	0.00010085503455137177	0.00010084947005384868	0.00010084327582817672	0.00010084287014615048	0.00010083855656884273	0.00010083076327918272	0.00010082105043864571	0.00010080907675530235	0.00010080590620918493	0.0001008058611226639	0.00010079862873140119	0.00010078492629197596	0.00010078438156229144	0.0001007817234062716	0.00010078040803598688	0.00010077391766286692	0.00010077006376901231	0.00010077004900372942	0.00010073573482821362	0.00010073351256981644	0.00010072545199101724	0.0001007239899415903	0.0001007226923151792	0.00010072246902118436
0.9505445702693832	0.0003268493576444666	0.0003268427068698658	0.00032656352974073406	0.0003259721274334025	0.00032592226782384494	0.00032319011456898955	0.00032319011456898955	0.0003231901145689895	0.0003231901145689895	0.0001667716676615309	0.00016610664914423672	0.00013707569442560888	0.00010103075542529323	0.00010098647053852162	0.00010095917022499436	0.00010091075344293324	0.00010090091260932948	0.00010089664606902204	0.0001008933461283302	0.00010089050466554894	0.00010087916090212692	0.0001008722752303882	0.00010087096676284571	0.0001008637972276557	0.00010086326278332792	0.00010085503455137174	0.00010084947005384865	0.00010084327582817672	0.00010084287014615048	0.0001008385565688427	0.00010083076327918268	0.00010082105043864571	0.00010080907675530234	0.00010080590620918492	0.00010080586112266388	0.00010079862873140116	0.00010078492629197596	0.00010078438156229144	0.0001007817234062716	0.00010078040803598688	0.00010077391766286688	0.00010077006376901229	0.0001007700490037294	0.0001007357348282136	0.00010073351256981644	0.00010072545199101724	0.00010072398994159028	0.0001007226923151792	0.00010072246902118436
0.9505445702693832	0.0003268493576444666	0.0003268427068698658	0.000326563529740734	0.00032597212743340243	0.00032592226782384494	0.0003231901145689895	0.0003231901145689895	0.0003231901145689895	0.0003231901145689895	0.0001667716676615309	0.00016610664914423672	0.00013707569442560888	0.00010103075542529323	0.00010098647053852162	0.00010095917022499436	0.00010091075344293324	0.00010090091260932948	0.00010089664606902206	0.0001008933461283302	0.00010089050466554894	0.00010087916090212694	0.0001008722752303882	0.00010087096676284571	0.0001008637972276557	0.00010086326278332792	0.00010085503455137174	0.00010084947005384865	0.00010084327582817672	0.00010084287014615048	0.0001008385565688427	0.00010083076327918268	0.00010082105043864571	0.00010080907675530234	0.00010080590620918493	0.0001008058611226639	0.00010079862873140116	0.00010078492629197596	0.00010078438156229144	0.0001007817234062716	0.00010078040803598688	0.00010077391766286692	0.00010077006376901229	0.0001007700490037294	0.00010073573482821362	0.00010073351256981644	0.00010072545199101724	0.00010072398994159028	0.0001007226923151792	0.00010072246902118432
0.9505445702693832	0.0003268493576444666	0.0003268427068698658	0.000326563529740734	0.00032597212743340243	0.00032592226782384494	0.0003231901145689895	0.0003231901145689895	0.0003231901145689895	0.0003231901145689895	0.0001667716676615309	0.00016610664914423672	0.00013707569442560888	0.00010103075542529323	0.00010098647053852162	0.00010095917022499441	0.00010091075344293324	0.00010090091260932948	0.00010089664606902206	0.00010089334612833022	0.00010089050466554897	0.00010087916090212694	0.0001008722752303882	0.00010087096676284571	0.0001008637972276557	0.00010086326278332792	0.00010085503455137174	0.00010084947005384868	0.00010084327582817672	0.00010084287014615048	0.0001008385565688427	0.00010083076327918272	0.00010082105043864571	0.00010080907675530234	0.00010080590620918493	0.0001008058611226639	0.00010079862873140119	0.00010078492629197596	0.00010078438156229144	0.0001007817234062716	0.00010078040803598688	0.00010077391766286692	0.00010077006376901231	0.00010077004900372942	0.00010073573482821362	0.00010073351256981644	0.00010072545199101724	0.00010072398994159028	0.0001007226923151792	0.00010072246902118436
0.9501850636053186	0.00017008766738514435	0.00016474262318535602	0.0001641178919449858	0.00016330664942470024	0.0001629532585302422	0.0001626691166434882	0.00016226575420834663	0.00016200461144236214	0.00016195615657525495	0.0001614027021111807	0.00016131542323952872	0.00016040376113305802	0.00016005947155771632	0.00015973408271418546	0.0001596423831382669	0.00015915734169331936	0.00015897020620218782	0.00015879202248894917	0.00015869644741761346	0.00015868249386394103	0.00015796816472045882	0.00015697702852574574	0.00015685509108176885	0.0001568156167012561	0.00015678049894858346	0.00015582753779459194	0.00015512724833421018	0.00015494773033707224	0.00015469500498757299	0.00015437837306870315	0.00015429684510519088	0.00015412386599014606	0.00015404170400252633	0.0001535139002684679	0.00015342547690119578	0.00015337800198310337	0.00015285285880929742	0.0001523824976175887	0.00015217966420912082	0.00015216882156872158	0.00015206256103376421	0.00015190369104763147	0.00015188537389368946	0.00015157741105934467	0.0001509887128107888	0.00015066361487821222	0.00015039579874384743	0.00015026017093668274	0.00015002237639725728
0.9501577330864872	0.0001479677379680733	0.00014748317349191773	0.000147410813073378	0.000146786235049344	0.0001463873059571851	0.00014345958116361162	0.00014269393835641638	0.00014175742103597754	0.00014170652467441138	0.00014169942119679398	0.0001416308773950025	0.00014162518030649246	0.00014158155970419792	0.00014089553527364552	0.00014075829737839686	0.00014025142495416388	0.00014023541755691076	0.0001402354039863544	0.00013962167737242972	0.000139476954879202	0.000138572385282746	0.00013828447927988978	0.0001380308077976292	0.00013799372481640318	0.0001376625235074843	0.0001375342995510642	0.0001374873346238405	0.00013709182748159203	0.0001369783945640714	0.0001366459984421216	0.00013659442638741127	0.0001361707207295741	0.0001361525887563381	0.00013614562897534423	0.00013604620293938426	0.00013571146936988294	0.00013542081217485672	0.00013529034094725978	0.00013520222527618078	0.00013512522282902072	0.00013504649318678473	0.00013493267277819398	0.00013490464661554825	0.00013468292809497404	0.0001345905333520215	0.00013453347238415243	0.00013451966047703804	0.00013427375076894058	0.0001339675627158289
0.9501869631243022	0.0001619539648884174	0.00015953444035508383	0.0001576863113830079	0.00015619329738399398	0.00015567370371534636	0.00015564709637576435	0.00015456206291732954	0.00015451751727106334	0.00015424639264468846	0.00015393994495226974	0.00015391480471679489	0.00015378717467586975	0.0001535716761375579	0.00015331453879935045	0.00015323032446602354	0.0001528337063996898	0.00015278662687360746	0.00015257722747303136	0.00015181905394408802	0.00015158294402812186	0.0001515821870497125	0.00015090886630059758	0.00015076418778611682	0.00015045360985823446	0.00015017919792655434	0.00015014296117324424	0.00015008926106453938	0.00014992852237942644	0.00014970837911192135	0.00014965855509527456	0.0001482988276488667	0.00014821370985731527	0.00014816427204908308	0.000148115243555859	0.00014797104594369882	0.0001479474219528529	0.0001479151176728517	0.00014737048036780342	0.00014725471761296028	0.00014714216490559722	0.00014679278230394046	0.00014671139022998683	0.00014670097795613433	0.0001466632986508494	0.000146233113900849	0.00014572410046688748	0.00014483615843778998	0.00014466777486128577	0.0001441516162212425
0.9501679800473829	0.0001627465885988604	0.00016099527142934166	0.00015958782580748215	0.0001566961791104506	0.000156111895695782	0.00015539671733585576	0.00015510258708346673	0.00015508656855282504	0.00015503366229611712	0.00015490208272349142	0.00015476130492844415	0.0001543299185044646	0.00015410478319131208	0.00015365769606340472	0.00015349515000143412	0.00015341993227648042	0.00015318381896202424	0.00015288282033344363	0.00015284419191248044	0.00015259629346421486	0.00015228104623548288	0.00015227359707164012	0.00015146071360273294	0.00015144277420954132	0.00015042954006562242	0.00014979769804753862	0.0001494542131300883	0.00014944115648218216	0.00014942772836531177	0.0001489048393245084	0.000148894610987433	0.00014864421061017646	0.00014852925492784928	0.0001483716905190718	0.00014819599962089685	0.0001481076924728884	0.0001479985742620749	0.00014796105528871	0.00014770819680227416	0.0001474650862297783	0.00014744644841732348	0.00014744483195449124	0.00014694033866333823	0.00014676641092681568	0.00014670810953051246	0.00014667407013685337	0.00014638612803406526	0.00014617180519102286	0.00014580079167833326
0.950164361588972	0.00015922106635032516	0.0001589609104099571	0.00015804288666911392	0.00015685729883522395	0.00015606431289470074	0.00015395977193511615	0.0001535786224505488	0.00015351077802508531	0.0001534664967929282	0.00015322342927570105	0.00015309483235256133	0.00015300093009159492	0.00015196150384713076	0.00015193183704014434	0.00015083062836450842	0.00015078876932897114	0.00015065269976057122	0.00015014276720368678	0.00015000625281859877	0.00014921863729128084	0.00014907378185772543	0.00014899951058905747	0.00014880292963413802	0.00014870444450945338	0.00014791220256036604	0.00014783089608617965	0.00014777746266079951	0.00014770374092481435	0.000147235983849544	0.0001470495155478228	0.00014682259757152922	0.00014657756637459545	0.0001465201545174788	0.00014536487232834775	0.00014509031423899996	0.00014492742923355106	0.00014464025882008103	0.0001443926009233206	0.00014398853421884606	0.00014384834289651486	0.00014382813258509162	0.00014332787279135363	0.0001431507411793452	0.00014297700677760248	0.00014276197609243752	0.0001426871524141986	0.00014255911264609482	0.00014246312582350944	0.00014243885298819027
0.9501485723884436	0.00014111285149996658	0.00013968928645116078	0.0001395626405662715	0.0001389835542164891	0.00013878445375409854	0.00013851362490127913	0.00013850046392982718	0.00013822086767154975	0.00013819650739238426	0.00013811328263805883	0.00013792308222462406	0.00013771752605076768	0.00013767841552015013	0.00013752621073042772	0.00013751814067318447	0.00013751699134445492	0.00013746114085778582	0.00013737608613136672	0.0001373066339982093	0.00013713690778839924	0.00013671272416946782	0.000136708242333952	0.00013602097199923838	0.00013591895939071673	0.00013571340930864758	0.00013558716124608634	0.0001355277769199217	0.00013546771030861424	0.00013545013487735772	0.00013543693937102135	0.00013523587639626688	0.00013511169410042464	0.00013510369561965294	0.00013491522953855683	0.00013490917489784252	0.0001348625496590792	0.00013482604649195772	0.00013470117302253877	0.00013447684667406727	0.00013445110718847089	0.00013437372011490124	0.0001341208612698083	0.00013409498654105094	0.00013386253745143234	0.00013370917175927036	0.00013362059887227313	0.00013354804028358492	0.00013333313442504978	0.00013328425813538574
0.9501607321997848	0.00014148249731291352	0.0001404344572662463	0.00014035036874359482	0.00013880369717798126	0.0001379351123283089	0.000137631787014337	0.00013735077269548242	0.00013713700742350258	0.0001360889781281957	0.00013605223509592342	0.00013594881685757542	0.0001358733318599183	0.00013566089292434795	0.0001356500550520284	0.00013546419280550557	0.00013544881509346176	0.0001354408489191252	0.0001353638543143747	0.00013535690338287287	0.00013531761130409388	0.00013517102873638557	0.00013512672038131299	0.00013501766527434034	0.00013476145951262137	0.00013438828385733384	0.00013434534754299708	0.00013412446089652925	0.00013412170547111285	0.00013410897020456442	0.00013392319205415728	0.00013390570714392157	0.00013389602006327411	0.0001337385621048977	0.00013325842816911524	0.0001330961015524076	0.00013302187023447428	0.00013272140123070557	0.00013232823252262683	0.00013230043758691572	0.000132278089271861	0.00013217683248320652	0.00013214830112383407	0.0001320773952188468	0.00013197602893812242	0.00013173935858556485	0.000131684202748743	0.00013159489523548553	0.00013135983219862257	0.0001313400260005782
0.9501555336944484	0.00014451256059747959	0.00014275195096569968	0.00014270542703297698	0.00014253111864343435	0.00014228602671212244	0.0001421861390812394	0.00014200477775066882	0.00014200276641125243	0.00014189679828434626	0.00014177213287937382	0.00014176970434610735	0.0001416480554306799	0.00014154256650183566	0.00014137331966863358	0.00014136140032415005	0.0001412964190897533	0.00014115130634006714	0.00014114043593298691	0.00014112333500484572	0.00014112073100493042	0.00014082332063512632	0.00014055738386715717	0.00014048533224096798	0.00014033812388894763	0.000140243651753836	0.00014020572352032193	0.00014003854143261577	0.00013985822046742733	0.00013985390124128655	0.00013977221593429706	0.00013952809638789496	0.0001394223222733177	0.00013932384998883708	0.0001392464592932612	0.00013900635881716698	0.00013890317034434262	0.00013886672247248667	0.00013871802333917613	0.00013865350840220876	0.00013858113282253079	0.0001385438702168835	0.0001384875638292958	0.0001384456645785519	0.0001382904978749197	0.00013812799505180082	0.00013811592264333585	0.0001379128187398529	0.0001377549900865826	0.00013774827265758155
0.9502366234468524	0.00020521747738055126	0.0002040273795796179	0.00020333178881487286	0.0002026527787710943	0.00019871578651390148	0.00018801978707606512	0.00018456989376480957	0.0001804941907714032	0.0001804206441318517	0.00017903137655857156	0.00017808541278348234	0.00017791721386368518	0.000177403912209808	0.0001760667101769989	0.00017370593201717393	0.0001736250310663667	0.00017177135073176251	0.00017168911848459352	0.00017123927365090768	0.00017095585383735673	0.00017053533646868436	0.00017031674754949832	0.00016874571182145322	0.00016868441631461248	0.00016853420577209562	0.00016809445138608328	0.00016763845430295703	0.0001668879750400486	0.00016561453986827616	0.00016425286540119814	0.00016405511658196189	0.00016395767113790177	0.0001637456201257146	0.00016269162021173545	0.00016193561153411847	0.00016177882000423358	0.00016153375040756643	0.00016123052956405024	0.00016056525872835245	0.00015963998886571552	0.00015799900696185834	0.0001579242473184708	0.00015767294544402762	0.0001573896180995131	0.00015703911453604228	0.00015675708473112694	0.00015648013381291875	0.00015542110291608208	0.00015525570080364025
0.9501682179697618	0.0001473304619464712	0.00014702617216891516	0.00014578993366582432	0.00014568706033702214	0.0001449535566207896	0.0001442343858176994	0.00014412509682696826	0.00014411351468794376	0.00014390174262078194	0.00014283837741388715	0.00014265288578977294	0.00014252024104857234	0.0001422703644173546	0.00014221110845578209	0.00014185056130381843	0.00014182262220022624	0.00014169298627663508	0.00014143593526127294	0.00014132099195847425	0.0001412237438303474	0.00014116956469802032	0.00014112250121719382	0.00014079885978790082	0.00014063372663430658	0.00014051738355149912	0.00014038799425129212	0.00014014050900861542	0.00013962362787864934	0.00013956720606365402	0.0001392732577746545	0.00013923363695818232	0.0001390528855458243	0.00013900858362044983	0.0001389481679400802	0.00013852823519505106	0.00013809031228897783	0.0001378210296863757	0.00013778807180995026	0.00013770906252282792	0.0001375222592324266	0.00013748640504829547	0.00013714978467247742	0.00013714249014133874	0.00013714171100503983	0.00013703045512577968	0.00013685308979455402	0.0001362314919099756	0.00013604723697844255	0.00013599063984063604
0.95016162782608	0.00015852806487998158	0.00014685384664350063	0.00014638729795460174	0.00014471543176737125	0.00014458797636026597	0.0001436980411795796	0.0001434302199433318	0.00014313025366719485	0.0001431105113830376	0.00014307194051423684	0.00014306653418841582	0.00014301500281753218	0.00014293154429874372	0.00014260615074393338	0.00014258841238636144	0.00014244123681778903	0.00014234480117981932	0.00014195787669320215	0.00014184256653936955	0.00014174615728116544	0.00014147751758030892	0.0001414074473678151	0.00014134049858191867	0.00014131843199998736	0.0001412909216732339	0.0001412194914722691	0.00014120013176600242	0.0001411002192561179	0.00014075634305068017	0.00014064656157037022	0.0001405937966113389	0.0001403806728909302	0.00014028176630207664	0.0001402720960874187	0.00014020965405992598	0.00013992658121469528	0.00013978849395908315	0.0001396528543461824	0.0001396336654503112	0.00013922353488650236	0.0001391574727861103	0.00013910314979666543	0.00013901932750905104	0.00013897943900666044	0.00013890261259704372	0.00013885673486689937	0.0001388489520447985	0.00013872819554232606	0.00013871509100937173
0.9501601469201232	0.00014496127242214543	0.00014416977255041948	0.00014339976850558366	0.00014301638208715119	0.00014266354611721136	0.0001410538097547387	0.00013909842129523548	0.00013909071593014652	0.0001390197374714533	0.00013876110727107022	0.00013861456667986223	0.00013812800201995652	0.00013803283847312558	0.00013765434591495677	0.00013753503597059327	0.00013730436359088715	0.00013705304664441103	0.00013665905159164198	0.00013632540770602012	0.00013593969943576014	0.00013571210892887324	0.0001354990041760967	0.00013540368069819663	0.00013520591157240112	0.0001349231442677038	0.00013490631362270402	0.00013489837327678185	0.0001348162517648681	0.00013465914018741097	0.0001346175336693707	0.00013459535746237054	0.00013444824784093144	0.0001340837939058416	0.00013394952787881365	0.00013354406317322794	0.00013352218826152092	0.00013340224121397658	0.00013327180786948097	0.00013323857086687798	0.00013320869296147727	0.00013310300350329355	0.00013274604700929212	0.00013271829277235075	0.0001326403984414673	0.00013248518186415406	0.0001324167946374032	0.00013231418711443454	0.00013218507917234267	0.00013215043529121717
0.9501603565259378	0.00014038807450308003	0.00014020333098830985	0.00013774624739068338	0.00013742815422828906	0.0001373888131552885	0.00013728703145539375	0.00013714543128023622	0.00013696258718663592	0.00013685938394936874	0.00013655272617183823	0.00013654949936467225	0.00013638759866706234	0.00013611520142090182	0.00013583743648671985	0.000135632869312591	0.00013547595142106026	0.00013523785077325924	0.00013522106670285554	0.00013509174673474869	0.00013504514648811185	0.00013494746940426248	0.00013474933263977066	0.00013462140825717522	0.00013439471574572525	0.00013421533167067996	0.00013416273844162605	0.00013409790869241083	0.00013398281533500808	0.00013386889114906422	0.00013385568491303593	0.00013373846598161636	0.0001337301867151338	0.00013363408188001217	0.0001334601398963327	0.0001333857665782238	0.0001332132225003147	0.00013318721505702928	0.0001331831757459497	0.0001326108388284666	0.00013255645861905054	0.00013248663145216805	0.0001323530312229213	0.00013231819935564392	0.00013212687084499726	0.0001320095858307487	0.0001318418023305583	0.00013160313154712898	0.00013157038499972903	0.0001315261919332278
0.9501547826387884	0.00014612833928327778	0.00014520447542836003	0.00014180092807764274	0.0001411167905598478	0.00014096491371918383	0.00014024208235096288	0.0001399513975471229	0.00013936007152637255	0.000139220689622508	0.0001388435254889599	0.0001384872673702483	0.00013810865118877005	0.00013783475635122718	0.0001376147804071651	0.0001375582338969198	0.00013747861379153142	0.00013735327677439268	0.00013666635641709286	0.00013607629274095035	0.00013597684866239194	0.00013586362514902506	0.0001357278303997725	0.000135726057752458	0.00013565468601092057	0.00013561930862215576	0.00013561900730643605	0.00013529124099703063	0.0001351790655951989	0.0001349118575117715	0.00013484989216789442	0.0001347923762171282	0.00013465413554660725	0.00013465392037564035	0.0001346340416527747	0.000134468208556933	0.00013445053127076841	0.00013393172668500801	0.00013371155002273342	0.00013369745645941492	0.0001336394585238989	0.0001335865943526957	0.00013344693110060006	0.00013340968594739166	0.00013337557270647863	0.00013328289150676322	0.00013327205036065372	0.0001332660810012604	0.00013320980853708973	0.0001330381798717189
0.9501826070239237	0.0001486642242390541	0.00014802771065692744	0.00014767562459111057	0.00014591936288588028	0.00014559877939978038	0.00014469256472414752	0.00014404813149647755	0.00014403104090261046	0.00014364356862418682	0.00014263025789503156	0.0001424913857537559	0.00014195095872418108	0.00014155657308279054	0.0001411593093448844	0.00014102495641685116	0.00014036158295777616	0.00014020530489095218	0.00014014415411555436	0.0001400598101113915	0.00013998893500567826	0.00013924583620817055	0.00013894156389907474	0.00013877003713312925	0.00013847160137038335	0.0001383181592669279	0.0001380920788733633	0.00013800516425845278	0.00013787258828606416	0.00013783193569422012	0.00013776836747756552	0.00013754809983714607	0.00013702826873258236	0.0001369540009149413	0.0001368914700608325	0.00013637379034118447	0.00013606992682872371	0.00013603080631134748	0.00013549413027554426	0.0001354696659113001	0.00013497638149477842	0.00013466650617813448	0.00013448006755344794	0.00013440855830069032	0.00013439468382784472	0.0001341749306451125	0.00013408425999500708	0.00013369505519120574	0.00013348784238977006	0.00013338209258744252
0.9501723800717192	0.00015673726812946674	0.00015430918681733538	0.000154306812227208	0.00015400081771098424	0.00015376306665390374	0.0001533024194602229	0.00015312697969402185	0.00015119926989904425	0.0001508682055252452	0.00015056669975274716	0.00015006981665533427	0.00014979651493227542	0.00014971879672419158	0.00014965766591454506	0.00014945437604807032	0.0001493859486721748	0.00014889899458042286	0.00014819261844757828	0.0001470825118018393	0.00014673188909223236	0.00014666415822445008	0.00014648021440330242	0.00014637217129582046	0.00014633285250294082	0.00014616597110219466	0.000145763043900637	0.00014427169350937332	0.00014419476467700306	0.00014406436472703583	0.00014372680931853686	0.00014319164339319428	0.00014294526839658288	0.0001429244598407202	0.00014286364116002591	0.00014277008479061265	0.00014272919457915096	0.00014235671202165082	0.0001419215341649018	0.00014181087160805266	0.0001418089495819266	0.0001417101971243755	0.00014125770237885125	0.0001409018370522695	0.00014086520530150556	0.00014059610673742686	0.00014055955442172815	0.00014051138100540643	0.0001398919038861606	0.00013986338410804363
0.9502306988966032	0.0002224009856127513	0.00022132050251535626	0.00019586586287414275	0.00018886260075535704	0.00018462437218834767	0.00018292689240677362	0.0001827150700659812	0.00017994923704095096	0.00017826356782422035	0.0001781866653554297	0.00017771487329968044	0.00017766883358327578	0.00017735866081825406	0.00017706881454343903	0.00017563381146968866	0.0001755609613792641	0.0001750723196190555	0.00017494298916202533	0.00017415149496455672	0.00017398923303079856	0.00017314325911597591	0.00017262852966058568	0.00017146343252166338	0.00016986150205464443	0.00016943783045841057	0.00016934216394483753	0.00016916122205338092	0.00016871538630636531	0.00016825730410465132	0.00016717126321774087	0.00016715360063432536	0.00016577558913553013	0.0001650673356263611	0.00016412371343248902	0.00016385563568675472	0.0001638516523305554	0.00016354898172874234	0.00016353365378756558	0.0001632733571488728	0.00016318150138421885	0.0001631781431663233	0.00016286841114189474	0.00016280300684264125	0.00016239768178015924	0.00016222088636078138	0.00016221008968997808	0.00016132180811583417	0.0001609237949010191	0.00016061791865999982
0.9501617161656992	0.00014314623319589578	0.00014189446193478482	0.00014129434633512188	0.00014109702648732876	0.00014087126816369084	0.00014075676853859322	0.0001402654575375663	0.00013913482006608894	0.0001389093634023811	0.0001387401279055765	0.00013858677905512502	0.0001382679373998746	0.00013823450518405967	0.00013757864918091637	0.00013715816766382094	0.0001368841910772739	0.00013684945630767175	0.00013679328916464098	0.00013674307588623918	0.00013669469141641775	0.00013663996571521779	0.00013589338564252038	0.00013558859641746632	0.00013536992747646072	0.00013492931470909775	0.00013489696827739914	0.0001347731504107684	0.00013466531510717168	0.00013466187588102494	0.00013445656801435802	0.00013441470187616948	0.00013441139781592622	0.0001343278302796462	0.00013431751734717102	0.00013425393730460674	0.00013424992220818416	0.0001341558212547174	0.00013413313536630284	0.00013394915187823938	0.00013383548925815608	0.00013380590708163983	0.00013374335139167704	0.00013359720402957842	0.00013352631632797352	0.00013336968733930683	0.00013318778285582126	0.00013309688406525503	0.00013260951386115513	0.00013251707099414502
0.9501563998029436	0.00015117095230608547	0.00015083310572165125	0.00015012355138320548	0.00014822056126414048	0.00014804362776286268	0.00014759934622241092	0.00014740285113963364	0.0001472630314884454	0.0001472361189682808	0.00014706681267887475	0.00014667792527694814	0.00014643880166727505	0.00014632586183583557	0.00014594017366488114	0.00014590795722823618	0.00014575573516891624	0.00014530043704239436	0.00014517695643004018	0.0001451477924228095	0.00014511315090479478	0.00014499124671730844	0.00014487894351624406	0.00014461284566193213	0.00014460115333938644	0.000144481003688702	0.00014423312380702934	0.00014423228166445445	0.00014411056901549174	0.00014402398843346958	0.0001437590003898845	0.00014372270592657928	0.000143715550209443	0.00014371177774708926	0.00014360647835580674	0.0001434356538136137	0.00014329223247652468	0.00014312000666851798	0.00014309001186404768	0.00014308007025548418	0.00014300657792126108	0.00014296554313889218	0.00014293315272470502	0.00014232759022020732	0.00014216818197214674	0.00014196354854995478	0.00014174857101490913	0.0001416738658790055	0.00014161788898156265	0.000141424258845382
0.9501569791665327	0.000146122007106247	0.00014408114461116078	0.00014384103138350308	0.00014329082776345746	0.00014228494371028232	0.00014208605196449958	0.00014199664901533965	0.00014139830599730762	0.00014116205636546605	0.0001408689575918416	0.00014072669203811616	0.00014029474936797662	0.00014021373234294622	0.00014015841089501184	0.00014008155858632567	0.00014001682383507288	0.00014000268405467469	0.00013966091035947842	0.00013843468076736668	0.0001383918481232961	0.00013832979601465938	0.00013812192175740052	0.00013809638959905125	0.00013787739344247511	0.00013776073784160092	0.0001376806493744763	0.00013758982453035095	0.00013756942950820833	0.0001374180647228198	0.00013740621493839574	0.000137390403021606	0.00013612771355393203	0.0001360969599378542	0.00013605083142863598	0.0001359569625487218	0.0001356631820406515	0.00013557245479195028	0.00013552031216281998	0.00013542022191372394	0.00013531335653444094	0.00013528087430339394	0.00013519757324584488	0.00013504578070490812	0.00013501388903305024	0.000134898606211222	0.00013487653560798798	0.00013479563606207974	0.00013477868976904142	0.0001347714963813487
0.9501732382896017	0.00016151321673729032	0.00016044988449888202	0.00015917126998082957	0.0001590634975287353	0.00015901091782744231	0.00015845681956167196	0.0001583383661483621	0.00015771779573478482	0.00015736884893020132	0.00015679294416785482	0.00015630988518176855	0.00015544438710901718	0.00015502097850538391	0.00015451249565923492	0.00015449496638618066	0.00015431679838729485	0.00015414753799097806	0.00015402711780325909	0.00015366665809602142	0.00015330987378288726	0.00015299226361456848	0.0001522934122377723	0.00015215662702735826	0.0001515984208486136	0.0001514577751571047	0.00015100885910064468	0.00015035733900789844	0.0001502612165555602	0.00014897352296886477	0.00014826363437375002	0.00014796203982549318	0.0001474735730677668	0.00014716507431615096	0.00014688568134976215	0.00014683132917670468	0.0001462456908281794	0.00014539812890819963	0.00014472789002438247	0.00014468932205198933	0.00014466425161732433	0.00014463733282093878	0.00014392572527156233	0.00014376508524774473	0.00014373440325912755	0.000143676073294648	0.00014348114799685914	0.00014330566680828994	0.00014324538136949324	0.00014323917277648794
0.950176879552234	0.0001548886870631329	0.00014871528217485122	0.00014783987015273335	0.00014738669236134187	0.00014635001061412105	0.00014557579663000507	0.00014505818447222492	0.00014474046713441288	0.00014461440032683648	0.0001446072061336673	0.0001446004312512904	0.00014368843448184086	0.0001435915878416327	0.00014236866625497375	0.00014228269866055468	0.00014209555294359408	0.00014194877318955609	0.0001419480010850878	0.00014177257559301018	0.00014163057016020452	0.0001411047453656021	0.00014100522095780924	0.0001405083504063017	0.00014038771655534447	0.0001399405619004007	0.0001398509622599289	0.00013960503123950456	0.00013949230921850381	0.00013926340467873273	0.0001392365930292141	0.00013918919989927512	0.000139067691641896	0.00013901385885083594	0.0001386153343920002	0.00013859799657146065	0.00013859766575110102	0.00013857972509788248	0.00013850984960584522	0.00013849582115609747	0.00013846745148720084	0.0001383834510207792	0.00013829232124916254	0.00013827366382288109	0.00013818667222836284	0.00013810706803079435	0.0001379152829190911	0.00013736747567580194	0.00013702912396788692	0.000137019416424763
0.9501647149401394	0.00015007938100055918	0.00014924672592511729	0.00014817745094722914	0.0001474479810318199	0.00014588565739522577	0.00014480328170743566	0.0001444308507407856	0.000144349252839194	0.00014419741342661802	0.0001440608054124846	0.00014397298628687362	0.00014358639752789202	0.0001431698798362901	0.0001431073227784656	0.0001430693254825651	0.00014292881780577125	0.00014264711885228696	0.00014250458215230035	0.00014227782504712728	0.00014183603032882187	0.00014182939263290096	0.00014178699516279036	0.00014166782631684166	0.0001412359299987808	0.00014098100863955469	0.0001409587979567975	0.00014093677136188686	0.0001408747063408768	0.00014078936616091246	0.00014059105694718172	0.00014044295397510213	0.0001401931139183893	0.00014016836982775396	0.00014015368149503324	0.00013998798573616972	0.00013989106628049632	0.00013955649844500122	0.00013902626195580678	0.00013900315178671797	0.00013865408853097494	0.00013844272666336456	0.00013843759110669274	0.00013822545180748792	0.00013815205980822036	0.0001380514151910281	0.00013803498180029255	0.00013801249936510725	0.00013771463321031889	0.00013761968579415328
0.9502138017729848	0.0001701205478703383	0.00016738414816143112	0.0001600928073074278	0.00015997278016826515	0.0001594175247591872	0.00015903939989438178	0.00015759641360248278	0.0001570611884458107	0.00015691401018750795	0.00015606085838038817	0.00015585984739112813	0.00015545893037970752	0.000153761105277184	0.0001536482643648975	0.0001530176691918196	0.00015300842911664244	0.00015280160246634343	0.00015189671644274928	0.00015185945303194424	0.00015158169750448662	0.00015126675867225514	0.00015061076143267843	0.00015049091478356604	0.00015041871151678034	0.00015038174357263174	0.00015022602885123466	0.0001501938032761045	0.00014991410680354798	0.00014979540782004232	0.00014943648622638375	0.00014926601957764116	0.00014908762102446813	0.00014906329026149266	0.00014903481104553497	0.0001489260220987325	0.00014890646051691288	0.00014868911040736408	0.0001485194822541235	0.0001484453165258163	0.0001484386879165652	0.00014821836686886052	0.00014799251009374096	0.00014793343484501432	0.0001476436439312926	0.00014740079187191033	0.0001472713267680078	0.00014716558740008654	0.000147070285610082	0.00014696521939374228
0.9501547333947552	0.0001434408812423249	0.00014340977448141942	0.00014266373280268077	0.00014236903522152298	0.00014138806309289568	0.0001412025435477463	0.00014095395507861386	0.00014063114701071738	0.00014045132369442526	0.00014028144614070914	0.00013962000337514288	0.00013903813461331634	0.00013890260533816538	0.0001387526982980095	0.00013874965682688866	0.00013859308342670175	0.0001385584496393144	0.000138459116040988	0.00013786751078508755	0.00013786113661307627	0.00013781982353195356	0.00013771302760182157	0.00013763088317351516	0.00013761620063473026	0.00013757464528500063	0.00013754800907906528	0.00013746126596142995	0.00013733551674326898	0.00013731528475401631	0.00013705902586209128	0.0001368936448047844	0.00013685755217551844	0.00013651344506787126	0.00013648829094694634	0.00013637529779564174	0.00013603313041776646	0.0001359249028444927	0.0001358650562924273	0.00013577613982171968	0.00013572573381333755	0.00013568210565032367	0.00013559308200740278	0.0001354153233137427	0.00013541045579160108	0.000135043830756933	0.00013497230098937234	0.00013492578981098654	0.00013456426765392224	0.00013438607023241514
0.9501667166351884	0.0001489988203047979	0.000148559379554044	0.0001485566228512389	0.00014803926297302824	0.00014788126904434425	0.00014719133004738674	0.000147125556669333	0.0001470426070051795	0.00014650982576558383	0.00014612303815852258	0.00014600326385477605	0.0001459576626186636	0.00014595491992134302	0.0001454895178911081	0.00014519621195808717	0.00014506572276389368	0.00014494173374848314	0.0001448271825920001	0.00014465153616998063	0.00014436941915653474	0.00014421835999554078	0.000144211207925614	0.0001441910364402547	0.00014411657419112776	0.00014390958538558048	0.0001438868621430416	0.00014378279365372446	0.00014355420000401788	0.00014355019053068302	0.00014339671194859102	0.00014337762129003982	0.000143267094660906	0.00014207109450767205	0.0001420336385907871	0.00014179349543319938	0.00014176741628154905	0.00014170105957956512	0.00014135685588070749	0.00014120646214806472	0.00014116968878233633	0.00014116301137460328	0.00014114969207474482	0.00014108868805733188	0.0001409553608543955	0.00014076150189557937	0.00014072579033058095	0.0001406614803781259	0.00014049336701241034	0.00014049201599952425
0.9501541130251664	0.0001539756684057774	0.00014272981640387074	0.00014213902521934135	0.0001421382707591931	0.00014145193644368771	0.00014116405994013594	0.00014104034494381832	0.00014070539332164628	0.00014001328865778306	0.00013996061461507968	0.00013968335530427814	0.0001395633113184415	0.0001393108931907881	0.00013906270410279762	0.00013888139044268522	0.000138781126836174	0.00013871959766675266	0.00013861663419349713	0.00013861535637452608	0.0001383983491847569	0.00013836850775976345	0.00013807276659281293	0.00013787950731565534	0.0001378251738441513	0.00013766126146356978	0.0001376509897696225	0.0001375614732298955	0.00013729181635964492	0.00013719200288343016	0.00013715628147875059	0.00013708129732879288	0.00013694920350685463	0.0001369120757966764	0.00013674351311516786	0.00013670794827732276	0.00013660365479952328	0.0001365835643108543	0.00013652684700829842	0.0001364984403548467	0.0001363529704692346	0.00013608715839775153	0.00013601074921194237	0.00013580741472746623	0.00013556219066382358	0.0001354805139060445	0.00013533631422844752	0.00013532516756562858	0.00013531578076041671	0.00013509028634354494
0.9501557691829	0.00015345665810745701	0.00014558209084049892	0.0001431147363490863	0.00014249477556818854	0.00014162800753238707	0.00014129492203369764	0.00014081956813665947	0.00014065889578986443	0.00014021475858607045	0.00013972502251876107	0.00013926011169081569	0.00013922064969199414	0.00013890249435063946	0.00013879651350796123	0.0001387183293564241	0.0001386013843103053	0.00013853393366625348	0.00013850141308744977	0.0001383385606649791	0.00013829164487971218	0.00013824334859772469	0.00013817834928985057	0.00013794146834683485	0.00013787653012260967	0.0001377702163906559	0.00013775827316724092	0.00013768359775559187	0.00013764716464491485	0.00013728952420639644	0.00013712485734709726	0.00013691071770093822	0.00013665644944555795	0.00013651679356196255	0.00013646674618247593	0.00013626941427833002	0.00013626928700393362	0.00013605844067207928	0.00013595283274697308	0.00013594811181062526	0.0001358323360499187	0.0001354735548818273	0.0001354669666252632	0.0001353891736151611	0.0001352276209681099	0.00013511514140580462	0.00013508454084489193	0.00013491252776094432	0.00013490632917407598	0.0001348069646060811
0.9501515159031316	0.0001400252873440882	0.00014000777210839292	0.00013995375635355632	0.00013939099684955327	0.00013921243247347307	0.00013846619067387742	0.00013720502128882026	0.00013706213889654034	0.00013695379562594858	0.00013678087270005402	0.00013662919586255394	0.00013655508302510243	0.00013622186637657674	0.00013602949865685883	0.000136029094190796	0.00013569332190260902	0.0001354930397279973	0.00013548533657062474	0.00013527106638266132	0.00013515264457269829	0.00013479007394759322	0.00013471959456463212	0.00013456433080758583	0.00013447535507780063	0.0001344486025841852	0.0001342554612912738	0.00013418571935107308	0.0001341390678948818	0.0001341225159949184	0.00013409024735816066	0.000134030004777296	0.0001340136637008729	0.00013400921818243272	0.0001334725074134338	0.00013342884719940354	0.0001334070717600037	0.00013329679952619658	0.00013318753391232936	0.00013313203013437609	0.00013310964041553133	0.00013305577301766654	0.00013303563327838664	0.00013296994059386346	0.00013294277931765212	0.00013293351878125839	0.00013290437161988665	0.00013288303717748373	0.00013286544725295128	0.00013276431412846543
0.9501578808680298	0.00014577975566995534	0.00014280080370361294	0.00014252048391842758	0.00014244965597034654	0.00014218290804263815	0.0001421595810686778	0.00014215139061244026	0.00014179141840617643	0.0001414477487642276	0.0001404522462052277	0.00014042194247751154	0.0001395849147049697	0.00013926420611908353	0.00013902386982231178	0.00013820155978918342	0.00013781181042073562	0.00013751542323324335	0.00013735824950145695	0.00013701687601831017	0.00013698060152235813	0.00013692046819461484	0.00013678034578071068	0.00013667634028044544	0.00013622852997032255	0.00013622334200487395	0.00013586051800245638	0.00013579928744667094	0.00013573286679198374	0.000135632194759384	0.00013560540490960315	0.00013548604148765886	0.00013520745008690975	0.00013479050758321298	0.00013469727302499793	0.00013467191413079867	0.00013456732476798924	0.00013455845641684324	0.00013438568218736226	0.00013413474628413952	0.00013387521779619968	0.00013384883229355558	0.00013383016815213855	0.00013381193851624528	0.0001337854526069812	0.00013368559398269658	0.000133632435968867	0.000133533518782453	0.00013340157008004858	0.00013309534114938878
0.9501834874688521	0.0001691296978367463	0.0001668955077113544	0.0001658188525277196	0.00016330563056058488	0.000163099038178807	0.00016297211899088377	0.00016296406386761983	0.00016287472702447732	0.0001626239608071994	0.00016254635560185695	0.000161779259330261	0.00016163778732783456	0.00016145967987707705	0.000161219486064927	0.00016093037057876762	0.0001609278671254	0.00016080845664406918	0.00016058754974166426	0.00016055091696866427	0.00015941759201792556	0.0001593599659601403	0.00015833925475228252	0.00015829913934167775	0.0001582766115149212	0.0001580519942660646	0.00015743464044522582	0.00015671140709020337	0.00015594337208232564	0.0001555029389705742	0.0001554414895522744	0.0001553524035754794	0.0001551287519358903	0.0001547085201458871	0.00015398338269039373	0.00015384803270992894	0.00015334548394213475	0.0001529597067504625	0.0001525540916857058	0.00015202176402986296	0.0001515263360999048	0.00015114360353135018	0.0001510953330255295	0.00015108909667938482	0.000151048999457178	0.00015041817193119604	0.0001499764910997569	0.00014994827245154278	0.00014981000576242055	0.00014889684533207176
0.9501841050913372	0.00016543644883534376	0.00016160219547603922	0.00016151315040752916	0.00016029070851211643	0.00015872375698051074	0.0001584770742355095	0.00015845723367703722	0.00015686977641902238	0.00015587675673947387	0.0001554212549567887	0.00015518078796648074	0.00015512277002261598	0.00015482183293717876	0.00015474233429140164	0.00015464731806083182	0.0001546208160539921	0.00015454200770717263	0.00015427673794412268	0.00015421876488340866	0.00015385601620490302	0.0001537781496915386	0.00015355834414040607	0.00015254141664228034	0.00015203127798457956	0.0001519105413452009	0.00015157186791176625	0.00015118491850569214	0.00015095048513259405	0.00015093698454490118	0.00015076654476131796	0.0001507334020168518	0.00015052266189065358	0.00015018653731375717	0.00015007280017213142	0.00014987211036123407	0.0001496509455611545	0.00014952525353212492	0.00014923403692232489	0.0001490996497678551	0.00014908143079962516	0.00014817058473331094	0.00014807163410588268	0.00014794538971440958	0.00014782537775027488	0.00014756304687570468	0.00014754273306963951	0.00014748554447366398	0.0001474459386559023	0.00014741079061837613
0.9501787841375094	0.00014812137857954974	0.000146367103685712	0.00014621380387023916	0.00014587736330071643	0.00014505950336361398	0.00014504036401891333	0.00014496445525723502	0.00014474612331061542	0.00014417176436847863	0.00014346114005716335	0.00014315467470026332	0.00014256750560950388	0.0001421074266461194	0.0001413476721001635	0.0001410717348558908	0.00014088220299929814	0.0001407017498768372	0.00014063881641533107	0.00014047725338887487	0.00014023623833970219	0.00013993392647346228	0.00013980224924154205	0.00013977098702435258	0.00013896183195488592	0.00013877029959004028	0.00013785687633937574	0.00013696042908687596	0.00013685687379062314	0.0001367775834578772	0.0001367295090940694	0.00013663499252456493	0.0001365386802403138	0.00013643686362346428	0.00013630717148590182	0.00013623490244366626	0.0001361802314923074	0.00013599263844788956	0.00013594682139948667	0.00013570087848839964	0.0001355474272637647	0.00013547993442504717	0.00013532629563413345	0.00013517383536591984	0.00013503067896139165	0.0001350022348907052	0.00013492492086115645	0.00013483480880163734	0.00013477988409199175	0.0001347257756026805
0.950171347516838	0.0001586126095325383	0.00015333714325085391	0.00015310628848636448	0.00015308306658460622	0.00015196330774451636	0.00015170647260522174	0.00015116405534082358	0.00015082069062674356	0.00015053408387682778	0.0001505041341765599	0.00014933077454875525	0.00014834821406718392	0.00014814130156536582	0.00014806530648420538	0.00014770921659010825	0.0001472374454208064	0.00014718579565082293	0.00014710022271507156	0.00014660220472918103	0.0001454606818226801	0.00014541016879938832	0.00014484605199263374	0.00014433589715766721	0.00014423014767866218	0.00014411198695510734	0.0001440474523199879	0.0001437053392843025	0.00014329706345532237	0.00014314118120209188	0.00014314018450033996	0.0001427663146346317	0.00014251432125070732	0.0001417926397085383	0.0001415872571195144	0.00014150325567668066	0.00014115607180321062	0.00014106199555673882	0.00014094995723117664	0.00014084747029393654	0.0001401456871791039	0.00014001294342901022	0.00013989728040033248	0.00013980456715205437	0.00013979359216049258	0.0001397805619567415	0.00013977527705955284	0.00013973047050159221	0.00013972906471586128	0.0001396436120357485
0.9501593272452751	0.00014638183544265349	0.0001444456340901304	0.0001443352992948753	0.00014390561555365514	0.00014319700760764443	0.00014301621050884374	0.000142461228705356	0.00014234667136928017	0.00014194277055938877	0.00014156307018585603	0.0001414832863756864	0.00014132885840162436	0.00014124617407777982	0.00014117723330458334	0.00014079292836383504	0.00014062824431955957	0.00014061320004807366	0.00014037385333221227	0.00014034013328736398	0.00014032686059393856	0.0001401996518945822	0.00014007968047067166	0.00013972268606189675	0.00013972090830261592	0.00013970548439412394	0.00013941499294032502	0.00013924535578725212	0.00013922684377615281	0.00013919888765021211	0.00013917096593072352	0.00013914192663061674	0.00013885016291710777	0.00013858603350968993	0.00013849720782474836	0.00013840652545248623	0.0001383699669552777	0.000138348783701009	0.00013827027404900424	0.0001379971991540615	0.000137913134624353	0.00013790001849142792	0.00013783877205610022	0.0001377317520226195	0.00013769533344464328	0.0001374484356125237	0.00013735787138362225	0.00013727576146005196	0.00013725305411805148	0.00013705910430017706
0.9501535506209507	0.00014083543964371476	0.00014062339121717995	0.00014004067174946467	0.00013929211589601618	0.00013923612758947508	0.00013763599848177658	0.00013745241759781712	0.0001374028649681824	0.00013722442541065475	0.0001370855186744343	0.00013705113598531422	0.00013669191318126805	0.0001366238359785036	0.00013656922253779674	0.00013642303345437	0.00013632855456592642	0.00013623221242489212	0.0001362247095747515	0.00013596837041321975	0.00013572164635339067	0.00013563425757299194	0.00013558698064992	0.00013525167132480642	0.00013516854039712483	0.0001351379206499609	0.00013512416536130102	0.00013509203994871031	0.00013504402214519463	0.00013498200053079258	0.00013496136908554857	0.00013479945646761176	0.00013471205538407866	0.0001346742403087936	0.00013466121403307477	0.0001345265705912503	0.00013438256994955484	0.0001343589005755821	0.00013411768990271146	0.0001340381199230177	0.00013393786101713234	0.00013376722977619042	0.0001336057265946633	0.00013355960587499655	0.00013334323075067797	0.00013333664076195262	0.0001332535943492703	0.0001330815835982934	0.0001329733299607982	0.00013293346876002698
0.9501773330944541	0.00015259233385400632	0.00015185730416321556	0.00015149804779223433	0.00015062665981442557	0.00015050236736214863	0.00015049874454311008	0.00014998095720899192	0.00014915862928639175	0.00014912996055971547	0.00014876767722694887	0.00014872430535539105	0.00014804821341627723	0.00014775313959123438	0.00014736914635333885	0.00014626183133210322	0.00014610601929420844	0.00014570485301919483	0.00014562788908013572	0.00014547226330039736	0.00014522225615078125	0.00014490513154048358	0.0001448341790113577	0.0001445328572915515	0.00014435544779373854	0.00014401956217624003	0.00014395034657467705	0.00014389416426385983	0.00014343943032334448	0.00014336451039851926	0.00014290650269445514	0.00014284934854157108	0.00014273021282646097	0.0001423819320511043	0.0001418841184495049	0.00014181100173292933	0.00014180794199265964	0.00014175752022417275	0.0001416337949815059	0.00014162353283696117	0.000141570251054173	0.00014134333282518372	0.00014118782667197068	0.00014073511034513422	0.00014036951528047662	0.00014031921227936503	0.00014025696741454884	0.0001402156948331039	0.00014018110551336304	0.00014009791578327866
0.9501843030019672	0.0001574132316415007	0.0001571194201376683	0.00015574840882997236	0.00015532251544762886	0.0001553197776681923	0.00015318467148866597	0.00015292036439252868	0.00015213718513424428	0.00015171254808054926	0.00015145231336358573	0.00015098733594997194	0.00015096828487902775	0.0001503840497032691	0.00015000864697273852	0.00014955811095320782	0.00014920325905162045	0.00014901103563332455	0.0001489139921959295	0.00014870625520002506	0.00014864339401971248	0.0001474961733321161	0.00014732637459620863	0.000147292142477647	0.00014723520232532382	0.00014721956136590344	0.00014718602206521754	0.00014682986881018082	0.00014672850630172114	0.0001466419281226267	0.00014640926367813392	0.0001463741797308865	0.00014625158779363133	0.0001461103745301995	0.00014589755656013872	0.00014571022180007216	0.00014544499106446986	0.00014536308374207295	0.00014531091832193982	0.00014527066210774734	0.00014449134180533166	0.00014435258252030845	0.00014421240567325094	0.00014404701468646798	0.00014404507107178068	0.00014401517878977443	0.00014396252825940446	0.00014354339511345974	0.00014351413193623653	0.0001429662620555796
0.9501606001292724	0.00014524365703337425	0.00014469295905266324	0.00014408643774730176	0.00014404349867051743	0.00014357118595009478	0.0001427274258214684	0.00014266809498387342	0.00014254199705772798	0.0001425391222432194	0.00014231102889541853	0.00014150676248631084	0.00014127861372098159	0.00014119352698346166	0.00014117288986117903	0.0001410979125546064	0.00014102915400386167	0.00014100441246800522	0.00014100148742192108	0.00014088169544332048	0.00014047185445404504	0.00014035029692855368	0.00014026287930224592	0.00014015582007378103	0.0001400700924660044	0.00013996241202635814	0.00013995085091881234	0.00013986259123269256	0.00013982559888898755	0.00013978189107247078	0.00013976648764249078	0.00013945956130960064	0.00013941490052379388	0.0001393047922398902	0.00013921728527133357	0.00013904000231675434	0.00013888278765289132	0.00013885618215777676	0.00013872987829058328	0.00013858507637315936	0.0001383257054909991	0.0001383200044117364	0.00013824179999857606	0.0001381838146376943	0.0001381691106652365	0.00013779930487666146	0.0001371807776462114	0.00013712163098805546	0.00013700173731292012	0.00013687970827868862
0.9501609861822544	0.00014402727544933006	0.0001430650211327084	0.00014198999597951932	0.00014150239580337418	0.0001407979113291002	0.00014077105479071882	0.00014068634306036554	0.00014020221647644918	0.0001389310971312157	0.00013892989782544275	0.00013889821975720414	0.00013821701661420106	0.00013819953522113083	0.00013808218221365376	0.00013767599543144566	0.00013740967705157695	0.00013682318959079323	0.00013669260470089211	0.000136583121456014	0.00013644832333422054	0.00013613197463229637	0.00013612501226600564	0.00013592701546130074	0.0001359074441326847	0.00013584020254257936	0.00013581897439371478	0.00013561404280001082	0.00013500823622682298	0.0001347072559175442	0.00013464057649300494	0.00013456771734054313	0.00013419528155456667	0.00013391917331863695	0.0001336102295035643	0.00013352262139395491	0.0001334776559067625	0.00013342404024825022	0.00013335297561395366	0.00013313666587871074	0.00013299506817087152	0.0001329867119924581	0.00013284392877933358	0.00013279276640086222	0.00013274712844107007	0.00013241412029009288	0.0001323550876579903	0.00013228297582710944	0.00013227125001246255	0.00013219522145000394
0.950159775424155	0.00015372335086017412	0.00015284147022268557	0.00015261214312689713	0.00015244167992020552	0.0001522268600120359	0.00015216287668272244	0.00015168372611494468	0.00015097609564190394	0.00015093492928039008	0.00015080470615800218	0.00015002968858460997	0.00014977098423606613	0.0001494543631345471	0.0001491417077722371	0.00014895950342660118	0.00014859064449823217	0.00014848442499280538	0.00014825735908625745	0.00014806657987963045	0.00014796428672311554	0.00014793098350193717	0.0001478473516760033	0.00014772600959156226	0.00014756068125274855	0.0001475076615772339	0.0001470747780578333	0.00014707427423142643	0.00014688571452985542	0.00014674278402138218	0.00014671527252579328	0.00014660388131810043	0.0001465215386569581	0.00014638412907943497	0.00014626960835477991	0.00014608410951837052	0.00014607175367121046	0.0001460518161904662	0.00014554398082947112	0.0001455400915897174	0.00014533283907079662	0.00014524492637571986	0.00014517190372400848	0.0001450593554612013	0.00014492662889354255	0.00014464623475130358	0.00014373034645553124	0.00014319121832091626	0.00014278650593773696	0.00014264301291855568
0.9501572519120546	0.0001453893803604455	0.00014525265308219082	0.00014492016668358383	0.00014423839451759856	0.00014319880039509981	0.00014291996259257418	0.00014281838433014604	0.00014257895118888162	0.00014223136653952802	0.00014190749380389882	0.00014112182397730408	0.00014099111120090832	0.00014095527838336102	0.00014058874889048712	0.00014051907585611013	0.0001403729268784119	0.00014034665659100952	0.00014006790196714955	0.00013999939456182356	0.00013997616763695024	0.00013993226371894642	0.0001395929997506314	0.00013939126266106198	0.00013913786454719428	0.00013905148946604116	0.00013888989950214318	0.00013879711728389087	0.00013873079460642213	0.000138419375410972	0.00013824029440724154	0.0001381856056011102	0.0001381734320240511	0.00013798256017695884	0.0001378735868927282	0.00013779976577337722	0.0001377494675712003	0.00013774792188502865	0.00013764899598791308	0.00013760206322876103	0.0001374168340719565	0.0001373095974908581	0.00013727170261090498	0.00013724348453719493	0.0001367943628341875	0.0001367862477617488	0.00013672274823680702	0.0001366984057963658	0.00013668281770854617	0.00013638392041695024
[truncated: 183 more rows]
[truncated: 572 more columns]
