# Supplementary material for: CRPGCN: predicting circRNA-disease associations using graph convolutional network based on heterogeneous network
Source: BMC Bioinformatics. 2021 Nov 12;22:551. doi: 10.1186/s12859-021-04467-z (PMC8588735; doi:10.1186/s12859-021-04467-z)
Supplement: Supplementary file 5 — Additional file 5: Disease feature matrix. [file 12859_2021_4467_MOESM5_ESM.csv]

0.9562685513870806	0.0010796543452909178	0.0008142879279662745	0.0008115215552206372	0.0008115215552206372	0.0008115215552206372	0.0008111704590056881	0.0008107798631186723	0.0008107798631186723	0.0008104910002123084	0.000810490748622344	0.000810490748622344	0.000810490748622344	0.000810490748622344	0.000810490748622344	0.000810490748622344	0.000810490748622344	0.000810490748622344	0.000810490748622344	0.000810490748622344	0.000810490748622344	0.0007016152609786402	0.0006983925126156439	0.0006982140562786822	0.0006981183920921907	0.0006981183566930451	0.0006981183566930451	0.0006981183566930451	0.0006981183566930451	0.0006981183566930451	0.0006981183566930451	0.0006981183566930451	0.0006070957587682534	0.0006047336025832332	0.0006032078484243974	0.0006013535125125312	0.0006013321575966635	0.0006013321575966635	0.0006013321575966635	0.0005984130590120296	0.0005196552903234225	0.0005180466675966033	0.0005179730857797307	0.0005179730857797307	0.00044920000293100664	0.0004474143673562549	0.0004462899821889449	0.0004461802931574208	0.0004461802931574208	0.0004461802931574208
0.9521420326732224	0.000910230408427003	0.0009074892708679207	0.0009074892708679207	0.0009074892708679207	0.0009071830794743557	0.00090673846688445	0.00090673846688445	0.0009065412683412023	0.0009064234549422065	0.000906423181011656	0.000906423181011656	0.000906423181011656	0.000906423181011656	0.000906423181011656	0.000906423181011656	0.000906423181011656	0.000906423181011656	0.000906423181011656	0.000906423181011656	0.000906423181011656	0.0007846590957879987	0.0007810566172946309	0.0007808301214207767	0.0007807500401018272	0.0007807500118999287	0.0007807500118999287	0.0007807500118999287	0.0007807500118999287	0.0007807500118999287	0.0007807500118999287	0.0007807500118999287	0.0006783333160439298	0.0006763103267709102	0.0006745397664150184	0.0006725257826811848	0.0006725078702339974	0.0006725078702339974	0.0006725078702339974	0.0005811633869727691	0.0005793644271431705	0.0005792821361443499	0.0005792821361443499	0.0005036037420889278	0.0005023676319161535	0.0005003546499886667	0.0004991080688364806	0.0004989917052604612	0.0004989917052604612	0.0004989917052604612
0.9521275497493265	0.0009053859430833909	0.000901459381867284	0.000901459381867284	0.000901459381867284	0.0009011357564771203	0.0009007021022199769	0.0009007021022199769	0.0009005096418444586	0.0009003811960739687	0.0009003809235862373	0.0009003809235862373	0.0009003809235862373	0.0009003809235862373	0.0009003809235862373	0.0009003809235862373	0.0009003809235862373	0.0009003809235862373	0.0009003809235862373	0.0009003809235862373	0.0009003809235862373	0.0007794285267560728	0.0007758500589426616	0.0007756250897484893	0.000775545536746355	0.0007755454974207192	0.0007755454974207192	0.0007755454974207192	0.0007755454974207192	0.0007755454974207192	0.0007755454974207192	0.0007755454974207192	0.0006738115553753342	0.0006718020116162894	0.0006700577042256558	0.0006680487448829576	0.0006680249026962652	0.0006680249026962652	0.0006680249026962652	0.0005772893256914443	0.0005755023579404612	0.0005754206155065293	0.0005754206155065293	0.000569008802966929	0.0005002574186303046	0.0004990188265308542	0.0004970192644992149	0.0004956654042151132	0.0004956654042151132	0.0004956654042151132
0.951418808357866	0.0009294577900881493	0.0009266587453842783	0.0009266587453842783	0.0009266587453842783	0.0009263460861467363	0.0009258920816739994	0.0009258920816739994	0.0009256907176215966	0.0009255704155396632	0.0009255701358204107	0.0009255701358204107	0.0009255701358204107	0.0009255701358204107	0.0009255701358204107	0.0009255701358204107	0.0009255701358204107	0.0009255701358204107	0.0009255701358204107	0.0009255701358204107	0.0009255701358204107	0.0008012339504630062	0.0007975553742480161	0.0007973240939454965	0.0007972423210173567	0.0007972422922196487	0.0007972422922196487	0.0007972422922196487	0.0007972422922196487	0.0007972422922196487	0.0007972422922196487	0.0006926621836448219	0.0006905964612930631	0.0006887885001822322	0.0006867319735996207	0.0006867136827735914	0.0006867136827735914	0.0006867136827735914	0.0005934396717580216	0.0005916027113490331	0.0005915186820573168	0.0005915186820573168	0.0005142416853155398	0.000512979463931089	0.0005109239602977672	0.0005096510468519588	0.0005095322252055279	0.0005095322252055279	0.0005095322252055279	0.0005095322252055279
0.9531133189929798	0.0011305571771272455	0.0011305571771272455	0.0011305571771272455	0.0009727167569636957	0.0008516599548264106	0.0008487963217827894	0.0008483872553984854	0.0008483872553984854	0.0008482189960128798	0.0008480849897525784	0.0008480847334551353	0.0008480847334551353	0.0008480847334551353	0.0008480847334551353	0.0008480847334551353	0.0008480847334551353	0.0008480847334551353	0.0008480847334551353	0.0008480847334551353	0.0008480847334551353	0.0008480847334551353	0.0008399783027432263	0.0008347792540509432	0.0007342171868566482	0.0007307869089042984	0.0007305000723436902	0.0007305000353069619	0.0007305000353069617	0.0007305000353069617	0.0007305000353069617	0.0007305000353069617	0.0007305000353069617	0.0007305000353069617	0.0006360367300229267	0.0006327858923421133	0.0006292468267215085	0.0006292244834537551	0.0006292244834537551	0.0006292244834537551	0.0006228718562435316	0.000544352675312734	0.0005420758610711713	0.0005419988657621561	0.0005419988657621561	0.0004700373213569583	0.0004669951294085716	0.00046687602015323885	0.00046687602015323885	0.00046687602015323885
0.9532438892518216	0.0008859418325671928	0.0008832738452192262	0.0008832738452192262	0.0008832738452192262	0.0008829758241897149	0.0008825430757128965	0.0008825430757128965	0.0008823511391597507	0.0008822364695403518	0.0008822362029223578	0.0008822362029223578	0.0008822362029223578	0.0008822362029223578	0.0008822362029223578	0.0008822362029223578	0.0008822362029223578	0.0008822362029223578	0.0008822362029223578	0.0008822362029223578	0.0008822362029223578	0.0007637212676252747	0.0007602149180708666	0.0007599944660304423	0.0007599165216025173	0.0007599164941532621	0.0007599164941532621	0.0007599164941532621	0.0007599164941532621	0.0007599164941532621	0.0007599164941532621	0.0007599164941532621	0.0006602326825689258	0.0006582636750305247	0.0006565403604229514	0.0006545801181068307	0.0006545626836393585	0.0006545626836393585	0.0006545626836393585	0.0005656556346831139	0.0005639046783143411	0.00056382458317988	0.00056382458317988	0.0004901655893654028	0.0004889624636538155	0.0004870031964341998	0.0004857898790182017	0.00048567662055200566	0.00048567662055200566	0.00048567662055200566
0.9542427669088728	0.0008616173482139817	0.0008585326655158438	0.0008585326655158438	0.0008585326655158438	0.0008582399296138715	0.0008578193049187326	0.0008578193049187326	0.0008576358763426412	0.0008575212877073966	0.0008575210284063114	0.0008575210284063114	0.0008575210284063114	0.0008575210284063114	0.0008575210284063114	0.0008575210284063114	0.0008575210284063114	0.0008575210284063114	0.0008575210284063114	0.0008575210284063114	0.0008575210284063114	0.0007423261984579271	0.0007389180767527197	0.0007387038151863238	0.0007386280396821341	0.0007386280130003778	0.0007386280130003776	0.0007386280130003776	0.0007386280130003776	0.0007386280130003776	0.0007386280130003776	0.0007386280130003776	0.0006417367724139447	0.0006398229193351968	0.0006381501555378028	0.0006362425556015555	0.0006362256091473478	0.0006362256091473478	0.0006362256091473478	0.000549809223177888	0.00054810731868681	0.0005480294673765617	0.0005480294673765617	0.0004764356599847232	0.0004752645523915264	0.0004733601732235949	0.0004722101725500998	0.0004720707603262201	0.0004720707603262201	0.0004720707603262201
0.9554377501778416	0.010821560233124635	0.010673942773415069	0.01031694119191558	0.008824165914984713	9.335006122851386e-05	7.735522069699905e-05	7.562461156659774e-05	7.562461156659774e-05	7.562461156659774e-05	7.559799925424744e-05	7.556154647051764e-05	7.556154647051764e-05	7.553467526734458e-05	7.553467526734458e-05	7.553467526734458e-05	7.553467526734458e-05	7.553467526734458e-05	7.553467526734458e-05	7.553467526734458e-05	7.553467526734458e-05	7.553467526734458e-05	7.553467526734458e-05	7.553467526734458e-05	6.538774541442313e-05	6.50875429475437e-05	6.506866965228544e-05	6.506199611671887e-05	6.506199284981807e-05	6.506199284981807e-05	6.506199284981807e-05	6.506199284981807e-05	6.506199284981807e-05	6.506199284981807e-05	6.506199284981807e-05	5.6527333968621024e-05	5.6358751621831484e-05	5.62120206442062e-05	5.6043820740217615e-05	5.6041884733261155e-05	5.6041884733261155e-05	5.604188473326115e-05	4.842990294021873e-05	4.8279991643931e-05	4.827313416075673e-05	4.827313416075673e-05	4.4021025837123406e-05	4.1967298742626936e-05	4.186364035338536e-05	4.16958943621608e-05
0.9521420326732224	0.0009102304084270033	0.0009074892708679207	0.0009074892708679207	0.0009074892708679207	0.0009071830794743557	0.00090673846688445	0.00090673846688445	0.000906541268341202	0.0009064234549422065	0.000906423181011656	0.000906423181011656	0.000906423181011656	0.000906423181011656	0.000906423181011656	0.000906423181011656	0.000906423181011656	0.000906423181011656	0.000906423181011656	0.000906423181011656	0.000906423181011656	0.0007846590957879986	0.0007810566172946309	0.0007808301214207767	0.0007807500401018272	0.0007807500118999287	0.0007807500118999287	0.0007807500118999287	0.0007807500118999287	0.0007807500118999287	0.0007807500118999287	0.0007807500118999287	0.0006783333160439298	0.0006763103267709102	0.0006745397664150184	0.0006725257826811848	0.0006725078702339974	0.0006725078702339974	0.0006725078702339974	0.0005811633869727691	0.0005793644271431705	0.0005792821361443499	0.0005792821361443499	0.0005036037420889278	0.0005023676319161534	0.0005003546499886666	0.0004991080688364806	0.0004989917052604612	0.0004989917052604612	0.0004989917052604612
0.9589999370821576	0.0009921041965917196	0.0009921041965917196	0.0009921041965917196	0.0007473161578363804	0.000744792672483052	0.0007444429235576077	0.0007444429235576077	0.0007442872326963003	0.0007441687943552963	0.0007441685694720791	0.0007441685694720791	0.0007441685694720791	0.0007441685694720791	0.0007441685694720791	0.0007441685694720791	0.0007441685694720791	0.0007441685694720791	0.0007441685694720791	0.0007441685694720791	0.0007441685694720791	0.0007371091935968787	0.0006442513769395821	0.0006412432932637157	0.0006410794569706532	0.0006409916041177959	0.0006409915716138512	0.0006409915716138512	0.0006409915716138512	0.0006409915716138512	0.0006409915716138512	0.0006409915716138512	0.0006409915716138512	0.0005574174278957418	0.0005552486108044526	0.0005521516595371262	0.0005521253538099182	0.0005521253538099182	0.0005521253538099182	0.0005494719685650067	0.0005456211144058829	0.0004771320751499436	0.0004756550866650016	0.0004755875260933957	0.0004755875260933957	0.000412442118184468	0.0004108026051204712	0.000409669512934156	0.000409669512934156	0.000409669512934156
0.9956544605394791	0.00010311568046159323	0.00010311568046159323	0.00010311568046159323	8.872301784749723e-05	7.773446890451312e-05	7.742465969517438e-05	7.738738094505661e-05	7.738738094505661e-05	7.73717054535633e-05	7.735981805752239e-05	7.735978841033114e-05	7.735978841033114e-05	7.735978841033114e-05	7.735978841033114e-05	7.735978841033114e-05	7.735978841033114e-05	7.735978841033114e-05	7.735978841033114e-05	7.735978841033114e-05	7.735978841033114e-05	7.735978841033114e-05	7.661243369937675e-05	6.697288747818024e-05	6.666022179875391e-05	6.663406164499531e-05	6.663405696031453e-05	6.663405696031453e-05	6.663405696031453e-05	6.663405696031453e-05	6.663405696031453e-05	6.663405696031453e-05	6.663405696031453e-05	5.794604944587307e-05	5.7720638828572415e-05	5.739803607781167e-05	5.7395998225240506e-05	5.7395998225240506e-05	5.7395998225240506e-05	5.7112786102381484e-05	5.671036665998446e-05	4.960008756708773e-05	4.944655583040378e-05	4.943953341664817e-05	4.943953341664817e-05	4.847952297771189e-05	4.2875240980400516e-05	4.270680065583709e-05	4.258704806196931e-05	4.258704806196931e-05
0.9655744038372309	0.0008156345464369541	0.0008136661762817348	0.0008136661762817348	0.0008136661762817348	0.0008128088741408505	0.0006109695078270008	0.0006107056913394013	0.0006107056913394013	0.0006104578606214719	0.0006104575456128606	0.0006104575456128606	0.0006104575456128606	0.0006104575456128606	0.0006104575456128606	0.0006104575456128606	0.0006104575456128606	0.0006104575456128606	0.0006104575456128606	0.0006104575456128606	0.0006104575456128606	0.0006045342710901899	0.0005284932630008716	0.00052602571748148	0.0005258913371691532	0.0005258192955046954	0.0005258192258544057	0.0005258192258544057	0.0005258192258544057	0.0005258192258544057	0.0005258192258544057	0.0005258192258544057	0.0005258192258544057	0.0004572611813551629	0.00045548240752667197	0.0004529590513988247	0.0004529203481080301	0.0004529203481080301	0.0004529203481080301	0.0004506507699325501	0.0004474869260819519	0.00039140173604229286	0.000390190136088314	0.00039013471504662303	0.00039013471504662303	0.0003383351595171955	0.0003369902312584035	0.00033606074524564504	0.00033606074524564504	0.00033606074524564504
0.9524570033969616	0.0009016608077867848	0.0008989454793850238	0.0008989454793850238	0.0008989454793850238	0.0008986421706947875	0.0008982017440514262	0.0008982017440514262	0.0008980064020663304	0.0008978896978689879	0.0008978894265184783	0.0008978894265184783	0.0008978894265184783	0.0008978894265184783	0.0008978894265184783	0.0008978894265184783	0.0008978894265184783	0.0008978894265184783	0.0008978894265184783	0.0008978894265184783	0.0008978894265184783	0.0007772717204708918	0.0007737031585979768	0.0007734787951351842	0.0007733994677632522	0.0007733994398269046	0.0007733994398269046	0.0007733994398269046	0.0007733994398269046	0.0007733994398269046	0.0007733994398269046	0.0007733994398269046	0.0006719469720654469	0.0006699430288559443	0.0006681891379465633	0.0006661941154874675	0.0006661763716831032	0.0006661763716831032	0.0006661763716831032	0.0005756918745664651	0.0005739098515229829	0.0005738283352783298	0.0005738283352783298	0.0004988624347830049	0.0004976379623285391	0.0004956439322520063	0.0004944090873532847	0.0004942938193352246	0.0004942938193352246	0.0004942938193352246
0.958733364413956	0.0009662513753326492	0.0009639660365603284	0.0009639660365603284	0.0009639660365603284	0.0009631455805341043	0.0009631455805341043	0.0009629504146370539	0.0007239762347264986	0.0007233698696209653	0.0007233695755407992	0.0007233695755407992	0.0007233695755407992	0.0007233695755407992	0.0007233695755407992	0.0007233695755407992	0.0007233695755407992	0.0007233695755407992	0.0007233695755407992	0.0007233695755407992	0.0007233695755407992	0.0007162036319134947	0.000714362935159459	0.0006262449142257939	0.0006233209891099889	0.0006231616963330867	0.0006230763632521951	0.0006230763029804201	0.0006230763029804201	0.0006230763029804201	0.0006230763029804201	0.0006230763029804201	0.0006230763029804201	0.0006230763029804201	0.0005418371753039894	0.0005397297947729495	0.0005366938341312597	0.0005366938341312597	0.0005366938341312597	0.000533895342377746	0.0005301465037677996	0.0004637965649817839	0.0004623608577181868	0.0004622951854456292	0.0004622951854456292	0.0004565947904775231	0.0004009146451798939	0.00039932093489436634	0.0003982195348898734	0.0003982195348898734
0.9524076703283524	0.0011734321524522506	0.0010142250536023657	0.0008840641579577369	0.000881402111718519	0.000881402111718519	0.000881402111718519	0.0008806726052101008	0.0008806726052101008	0.0008804810754643742	0.0008803666488689984	0.000880366382816377	0.000880366382816377	0.000880366382816377	0.000880366382816377	0.000880366382816377	0.000880366382816377	0.000880366382816377	0.000880366382816377	0.000880366382816377	0.000880366382816377	0.000880366382816377	0.0008760810611520758	0.0007586042384030878	0.0007583837262977907	0.0007583059470232233	0.0007583059196321423	0.0007583059196321423	0.0007583059196321423	0.0007583059196321423	0.0007583059196321423	0.0007583059196321423	0.0007583059196321423	0.0006580102243150121	0.0006555200076470933	0.0006531927945344682	0.0006531753970135683	0.0006531753970135683	0.0006531753970135683	0.0005644567784106264	0.0005627368017917451	0.0005626296077713302	0.0005626296077713302	0.0005604395858579275	0.0004897653729292488	0.0004881919135506453	0.0004859710369686077	0.00048476029112227146	0.00048464727269988025	0.00048464727269988025
0.9516246304188348	0.0009227590346746507	0.0009199801858919717	0.0009199801858919717	0.0009199801858919717	0.0009196616157520016	0.0009192190468509016	0.0009192190468509016	0.0009190191345328488	0.0009188915423597367	0.0009188912646571224	0.0009188912646571224	0.0009188912646571224	0.0009188912646571224	0.0009188912646571224	0.0009188912646571224	0.0009188912646571224	0.0009188912646571224	0.0009188912646571224	0.0009188912646571224	0.0009188912646571224	0.0007954522850057269	0.0007918002516614023	0.0007915706410032803	0.0007914894574149566	0.0007914894288237932	0.0007914894288237929	0.0007914894288237929	0.0007914894288237929	0.0007914894288237929	0.0007914894288237929	0.0007914894288237929	0.0006876639821358657	0.0006856131492107711	0.0006838242940871362	0.0006817583886968256	0.0006817583886968256	0.0006817583886968256	0.0005891574386091389	0.0005873337336273529	0.0005872503106900317	0.0005872503106900317	0.0005105354375325207	0.0005092778278650162	0.0005072371571615209	0.0005059780101263999	0.0005058554643076273	0.0005058554643076273	0.0005058554643076273	0.0005058554643076273
0.9528257736369014	0.0008948196889539918	0.0008921249640211476	0.0008921249640211476	0.0008921249640211476	0.0008918239565949197	0.000891386871595488	0.000891386871595488	0.0008911930117020049	0.0008910771929810965	0.0008910769236902359	0.0008910769236902359	0.0008910769236902359	0.0008910769236902359	0.0008910769236902359	0.0008910769236902359	0.0008910769236902359	0.0008910769236902359	0.0008910769236902359	0.0008910769236902359	0.0008910769236902359	0.0007713743730318246	0.0007678328868197523	0.0007676102256621409	0.0007675315001666178	0.0007675314724422597	0.0007675314724422597	0.0007675314724422597	0.0007675314724422597	0.0007675314724422597	0.0007675314724422597	0.0007675314724422597	0.0006668487487222245	0.0006648600099979549	0.0006631194263189131	0.0006611395406581468	0.0006611219314814616	0.0006611219314814616	0.0006611219314814616	0.0005713239619728151	0.0005695554595770367	0.0005694745618191548	0.0005694745618191548	0.0004950774454899134	0.000493862263433789	0.0004918833626325842	0.0004906578867928484	0.0004905434933594554	0.0004905434933594554	0.0004905434933594554
0.951847981909944	0.004151712783274949	0.003363406197172507	0.0008002566707306402	0.0007827843785442782	0.0007827843785442782	0.0007827843785442782	0.0007824934624416763	0.0007821099621480416	0.0007821099621480416	0.0007819425771264738	0.000781838251691701	0.0007818380106889508	0.0007818380106889508	0.0007818380106889508	0.0007818380106889508	0.0007818380106889508	0.0007818380106889508	0.0007818380106889508	0.0007818380106889508	0.0007818380106889508	0.0007818380106889508	0.0007818380106889508	0.0006768100367685831	0.0006737027077792622	0.000673530406546389	0.0006734382690924987	0.0006734382447412138	0.0006734382447412138	0.0006734382447412138	0.0006734382447412138	0.0006734382447412138	0.0006734382447412138	0.0006734382447412138	0.0005850985400192372	0.0005833534786067369	0.0005818461709705828	0.0005800891144604497	0.0005800736633908562	0.0005800736633908562	0.0005800736633908562	0.0004997325092932055	0.0004996615290797936	0.0004996615290797936	0.0004344195297034436	0.0004333186902405215	0.0004313584024144684	0.0004304067790372991	0.0004304067790372991	0.0004304067790372991
0.9512407058208432	0.0009353359598667912	0.0009325192119039618	0.0009325192119039618	0.0009325192119039618	0.0009322045753251819	0.0009317476995807264	0.0009317476995807264	0.0009315450620541293	0.0009314239991358572	0.000931423717646907	0.000931423717646907	0.000931423717646907	0.000931423717646907	0.000931423717646907	0.000931423717646907	0.000931423717646907	0.000931423717646907	0.000931423717646907	0.000931423717646907	0.0008063011932053294	0.0008025993525100758	0.0008023666095190749	0.0008022843194346165	0.0008022842904547588	0.0008022842904547588	0.0008022842904547588	0.0008022842904547588	0.0008022842904547588	0.0008022842904547588	0.0008022842904547588	0.0006970427861642043	0.0006949639995232394	0.000693144604308074	0.0006910750715911888	0.0006910566650877742	0.0006910566650877742	0.0006910566650877742	0.0005971927613810701	0.0005953441834897109	0.0005952596227697678	0.0005952596227697678	0.0005174939033012589	0.0005162236992352639	0.0005141551959312527	0.0005128742322146519	0.0005127546590908374	0.0005127546590908374	0.0005127546590908374	0.0005127546590908374
0.9961800504468395	9.008822262732902e-05	8.983597179977516e-05	8.983597179977516e-05	8.983597179977516e-05	8.974216278563936e-05	7.728680381905185e-05	6.746017961905194e-05	6.742958950738928e-05	6.742958950738928e-05	6.740368486622801e-05	6.740365746833831e-05	6.740365746833831e-05	6.740365746833831e-05	6.740365746833831e-05	6.740365746833831e-05	6.740365746833831e-05	6.740365746833831e-05	6.740365746833831e-05	6.740365746833831e-05	6.740365746833831e-05	6.740365746833831e-05	6.674594239620713e-05	5.835353755556772e-05	5.808111469488058e-05	5.806627640524e-05	5.8058317345365344e-05	5.805831734536533e-05	5.805831734536533e-05	5.805831734536533e-05	5.805831734536533e-05	5.805831734536533e-05	5.805831734536533e-05	5.0488421299725265e-05	5.029204621982348e-05	5.001236582485693e-05	5.000918789672108e-05	5.000918789672108e-05	5.000918789672108e-05	4.975582521870778e-05	4.9408688268813537e-05	4.321659625863545e-05	4.3082831080235086e-05	4.30767124728785e-05	4.30767124728785e-05	3.735723699773825e-05	3.7208753825171854e-05	3.710613541104968e-05	3.710613541104968e-05	3.710613541104968e-05
0.9548780887223264	0.0008529354780307156	0.0008503668967709796	0.0008503668967709796	0.0008503668967709796	0.0008500799786604603	0.0008496633526652602	0.0008496633526652602	0.000849478566767935	0.0008493681693189822	0.0008493679126383528	0.0008493679126383528	0.0008493679126383528	0.0008493679126383528	0.0008493679126383528	0.0008493679126383528	0.0008493679126383528	0.0008493679126383528	0.0008493679126383528	0.0008493679126383528	0.0008493679126383528	0.0007352683282241321	0.0007318926109856946	0.0007316803720783196	0.0007316053315304669	0.0007316053051039982	0.0007316053051039982	0.0007316053051039982	0.0007316053051039982	0.0007316053051039982	0.0007316053051039982	0.0007316053051039982	0.0006356352778972389	0.0006337396276860196	0.0006320805166308099	0.0006301933050480269	0.0006301765201208307	0.0006301765201208307	0.0006301765201208307	0.0005445817615531204	0.0005428960384081441	0.0005428189272959309	0.0005428189272959309	0.0004719041466858034	0.0004707458444700762	0.0004688595716845258	0.00046769145727627853	0.00046758241843239103	0.00046758241843239103	0.00046758241843239103
0.9514187912760296	0.0009294466048102489	0.0009266475938028806	0.0009266475938028806	0.0009266475938028806	0.0009263349248168813	0.0009258809258158873	0.0009258809258158873	0.0009256795776897324	0.0009255592635557614	0.0009255589838398752	0.0009255589838398752	0.0009255589838398752	0.0009255589838398752	0.0009255589838398752	0.0009255589838398752	0.0009255589838398752	0.0009255589838398752	0.0009255589838398752	0.0009255589838398752	0.0009255589838398752	0.000801224296582695	0.0007975457646876809	0.000797314487173041	0.0007972326864316006	0.0007972326864316006	0.0007972326864316006	0.0007972326864316006	0.0007972326864316006	0.0007972326864316006	0.0007972326864316006	0.0006926538379454808	0.0006905881404555916	0.0006887802111570256	0.0006867236993259427	0.0006867054087191812	0.0006867054087191812	0.0006867054087191812	0.0005934325215403907	0.0005915955832647003	0.0005915115549854434	0.0005915115549854434	0.0005142354967770163	0.0005129732831597451	0.0005109178042936741	0.0005096449136177053	0.0005095260859695025	0.0005095260859695025	0.0005095260859695025	0.0005095260859695025
0.9517853847114458	0.0028284013542531194	0.0008737398875577316	0.0008710714575443733	0.0008710714575443733	0.0008710714575443733	0.0008707774874950841	0.0008703507175858012	0.0008703507175858012	0.0008701614395162621	0.0008700483472213617	0.0008700480842884893	0.0008700480842884893	0.0008700480842884893	0.0008700480842884893	0.0008700480842884893	0.0008700480842884893	0.0008700480842884893	0.0008700480842884893	0.0008700480842884893	0.0008700480842884893	0.0008700480842884893	0.0007531704352586572	0.0007497125269218535	0.0007494951774195338	0.0007494182528727298	0.0007494182258026759	0.0007494182258026759	0.0007494182258026759	0.0007494182258026759	0.0007494182258026759	0.0007494182258026759	0.0007494182258026759	0.0006511115477360656	0.0006491697423668321	0.0006474702848745146	0.0006455370748076759	0.0006455198812024492	0.0006455198812024492	0.0006455198812024492	0.0005561143187987626	0.0005560353302037306	0.0005560353302037306	0.0004833940219260221	0.0004822074321939125	0.0004790807790744448	0.0004789669839215046	0.0004789669839215046	0.0004789669839215046	0.0004789669839215046
0.9512325874732348	0.0012325874732349153	0.0009289814094001344	0.0009261838208393328	0.0009261838208393328	0.0009261838208393328	0.0009258631025322108	0.0009252162889060751	0.0009250878363480275	0.0009250875567720807	0.0009250875567720807	0.0009250875567720807	0.0009250875567720807	0.0009250875567720807	0.0009250875567720807	0.0009250875567720807	0.0009250875567720807	0.0009250875567720807	0.0009250875567720807	0.0009250875567720807	0.0008008162001800188	0.0007971395402654848	0.0007969083812870559	0.0007968266502593152	0.0007968266214753287	0.0007968266214753287	0.0007968266214753287	0.0007968266214753287	0.0007968266214753287	0.0007968266214753287	0.0007968266214753286	0.0006923010563970683	0.0006902363941857598	0.0006884354763722117	0.0006863800140371652	0.0006863556400669441	0.0006863556400669441	0.0006863556400669441	0.0005931302607813482	0.000591294258143258	0.0005912102726638569	0.0005912102726638569	0.0005139780938029932	0.0005127120037752954	0.0005106575723045285	0.0005093898433317488	0.0005092665623792109	0.0005092665623792109	0.0005092665623792109	0.0005092665623792109
0.9523249679946536	0.005294982218502514	0.005081281719364578	0.00491971250511884	0.0006205066481151525	0.0006203190890217726	0.0006203190890217726	0.0006203190890217726	0.0006201096882433643	0.0006198058313066126	0.0006198058313066126	0.0006195918714266073	0.0006195902608110629	0.0006195902608110629	0.0006195902608110629	0.0006195902608110629	0.0006195902608110629	0.0006195902608110629	0.0006195902608110629	0.0006195902608110629	0.0006195902608110629	0.0006195902608110629	0.0006195902608110629	0.0006039912710484865	0.0005363577606932249	0.0005338952935713856	0.0005337404829035396	0.0005336857408686174	0.0005336857138246968	0.0005336857138246967	0.0005336857138246967	0.0005336857138246967	0.0005336857138246967	0.0005336857138246967	0.0005336857138246967	0.00046367820771012636	0.000462295398512529	0.000461085210503656	0.0004597085223769333	0.0004596962362254722	0.0004596962362254722	0.0004596962362254722	0.000397257229766772	0.0003960275518413785	0.0003959713020235876	0.0003959713020235876	0.00034424099005820095	0.00034339597022237464	0.00034202000129054195	0.00034108836149324666
0.951418808357866	0.0009294577900881493	0.0009266587453842783	0.0009266587453842783	0.0009266587453842783	0.0009263460861467363	0.0009258920816739996	0.0009258920816739996	0.0009256907176215966	0.0009255704155396632	0.0009255701358204107	0.0009255701358204107	0.0009255701358204107	0.0009255701358204107	0.0009255701358204107	0.0009255701358204107	0.0009255701358204107	0.0009255701358204107	0.0009255701358204107	0.0009255701358204107	0.0009255701358204107	0.0008012339504630062	0.0007975553742480161	0.0007973240939454965	0.0007972423210173567	0.0007972422922196491	0.0007972422922196487	0.0007972422922196487	0.0007972422922196487	0.0007972422922196487	0.0007972422922196487	0.0006926621836448219	0.0006905964612930631	0.0006887885001822321	0.0006867319735996207	0.0006867136827735914	0.0006867136827735914	0.0006867136827735914	0.0005934396717580219	0.0005916027113490332	0.0005915186820573173	0.0005915186820573173	0.0005142416853155398	0.000512979463931089	0.0005109239602977672	0.000509651046851959	0.0005095322252055279	0.0005095322252055279	0.0005095322252055279	0.0005095322252055279
0.9510650701685236	0.0030967370331134512	0.002999820772490321	0.0023329425156256405	0.002267951310855784	0.0007410641817744613	0.0007410641817744613	0.0007410641817744613	0.0007408049516155862	0.0007407825516666308	0.0007404484393313055	0.0007404484393313055	0.0007402279040319938	0.0007401844231985702	0.0007401844231985702	0.0007401844231985702	0.0007401844231985702	0.0007401844231985702	0.0007401844231985702	0.0007401844231985702	0.0007401844231985702	0.0007401844231985702	0.0007401844231985702	0.0007401844231985702	0.000640751950418907	0.0006378101879256434	0.0006376252336175448	0.0006375598481004132	0.0006375598157812104	0.0006375598157812104	0.0006375598157812104	0.0006375598157812104	0.0006375598157812104	0.0006375598157812104	0.0006375598157812104	0.0005539264108778982	0.0005522744331562351	0.0005508354267897375	0.0005491888604382667	0.0005491693712505155	0.0005491693712505155	0.0005491693712505155	0.0004745775318459038	0.000473108511226454	0.0004730413129533077	0.0004730413129533077	0.0004112474486339145	0.00041023297309210766	0.00040858918615950784	0.0004081292705727464
0.9548644801580916	0.0008506712796120859	0.0008481095174861704	0.0008481095174861704	0.0008481095174861704	0.0008478233610230813	0.0008474078410107322	0.0008474078410107322	0.0008472235456401085	0.0008471134412569443	0.0008471131852580032	0.0008471131852580032	0.0008471131852580032	0.0008471131852580032	0.0008471131852580032	0.0008471131852580032	0.0008471131852580032	0.0008471131852580032	0.0008471131852580032	0.0008471131852580032	0.0008471131852580032	0.0007333164889078197	0.0007299497328901711	0.0007297380573939597	0.0007296632160488393	0.0007296631896925327	0.0007296631896925327	0.0007296631896925327	0.0007296631896925327	0.0007296631896925327	0.0007296631896925327	0.0007296631896925327	0.0006339479238890333	0.0006320573059020256	0.0006304025991343515	0.0006285203973723443	0.0006285036570028293	0.0006285036570028293	0.0006285036570028293	0.0005431361177970992	0.0005414548695740188	0.0005413779631621549	0.0005413779631621549	0.0005351573293885749	0.00047065143247031926	0.00046949620509322834	0.00046761493963843047	0.000466449926102945	0.0004663411767200748	0.0004663411767200748
0.951418808357866	0.0009294577900881493	0.0009266587453842783	0.0009266587453842783	0.0009266587453842783	0.0009263460861467363	0.0009258920816739996	0.0009258920816739996	0.0009256907176215966	0.0009255704155396632	0.0009255701358204107	0.0009255701358204107	0.0009255701358204107	0.0009255701358204107	0.0009255701358204107	0.0009255701358204107	0.0009255701358204107	0.0009255701358204107	0.0009255701358204107	0.0009255701358204107	0.0009255701358204107	0.0008012339504630062	0.0007975553742480162	0.0007973240939454965	0.0007972423210173568	0.0007972422922196491	0.0007972422922196491	0.0007972422922196491	0.0007972422922196491	0.0007972422922196491	0.0007972422922196491	0.0006926621836448219	0.0006905964612930631	0.0006887885001822321	0.0006867319735996207	0.0006867136827735914	0.0006867136827735914	0.0006867136827735914	0.000593439671758022	0.0005916027113490334	0.0005915186820573173	0.0005915186820573173	0.0005142416853155398	0.000512979463931089	0.0005109239602977672	0.000509651046851959	0.0005095322252055279	0.0005095322252055279	0.0005095322252055279	0.0005095322252055279
0.9533843084108312	0.009888647263868464	0.00904154751326247	0.007897742261718884	0.007262191901515554	0.0002443791189303289	0.0002429063614093732	0.0002429063614093732	0.0002429063614093732	0.0002428242461918415	0.0002427681027707544	0.00024270534831891406	0.00024270534831891406	0.00024262084569606505	0.00024262084569606505	0.00024262084569606505	0.00024262084569606505	0.00024262084569606505	0.00024262084569606505	0.00024262084569606505	0.00024262084569606505	0.00024262084569606505	0.00024262084569606505	0.00024262084569606505	0.00021002844572374642	0.00020906417751127363	0.00020900355191944456	0.0002089821168260269	0.0002089821090619633	0.0002089821090619633	0.0002089821090619633	0.00020898210906196318	0.00020898210906196318	0.00020898210906196318	0.00020898210906196318	0.00018156839355219805	0.00018102690365653693	0.00018055309823056896	0.00018001398442592877	0.00018000910773787555	0.00018000910773787552	0.00018000910773787552	0.0001555590747943121	0.00015507755093972848	0.0001550555242727506	0.0001550555242727506	0.0001355762815464863	0.0001347989388752771	0.0001344679402657926	0.00013392912938182543
0.951418808357866	0.0009294577900881493	0.0009266587453842787	0.0009266587453842787	0.0009266587453842787	0.0009263460861467363	0.0009258920816739996	0.0009258920816739996	0.0009256907176215966	0.0009255704155396632	0.0009255701358204109	0.0009255701358204109	0.0009255701358204109	0.0009255701358204109	0.0009255701358204109	0.0009255701358204109	0.0009255701358204109	0.0009255701358204109	0.0009255701358204109	0.0009255701358204109	0.0009255701358204109	0.0008012339504630062	0.0007975553742480162	0.0007973240939454965	0.0007972423210173568	0.0007972422922196491	0.0007972422922196491	0.0007972422922196491	0.0007972422922196491	0.0007972422922196491	0.0007972422922196491	0.0006926621836448219	0.0006905964612930631	0.0006887885001822321	0.0006867319735996207	0.0006867136827735914	0.0006867136827735914	0.0006867136827735914	0.000593439671758022	0.0005916027113490334	0.0005915186820573173	0.0005915186820573173	0.0005142416853155398	0.000512979463931089	0.0005109239602977672	0.0005096510468519589	0.0005095322252055279	0.0005095322252055279	0.0005095322252055279	0.0005095322252055279
0.9518654144433786	0.0009170300103369713	0.0009142683943818756	0.0009142683943818756	0.0009142683943818756	0.000913959915689848	0.000913511981738108	0.000913511981738108	0.0009133133100976287	0.000913194616596506	0.0009131943406188213	0.0009131943406188213	0.0009131943406188213	0.0009131943406188213	0.0009131943406188213	0.0009131943406188213	0.0009131943406188213	0.0009131943406188213	0.0009131943406188213	0.0009131943406188213	0.0009131943406188213	0.000790520653815667	0.000786891263993404	0.0007866630761460914	0.0007865823966036291	0.0007865823681910278	0.0007865823681910277	0.0007865823681910277	0.0007865823681910277	0.0007865823681910277	0.0007865823681910277	0.0007865823681910277	0.0006834005996303401	0.0006813624981563621	0.0006795787113344924	0.000677549682674005	0.0006775316364162626	0.0006775316364162626	0.0006775316364162626	0.0005855047918890433	0.000583692393470853	0.0005836094877391233	0.0005073657612933985	0.0005061204171077081	0.0005040923977307102	0.0005028365043820278	0.000502719271529671	0.000502719271529671	0.000502719271529671	0.000502719271529671
0.9528257354680284	0.0008948076430627303	0.0008921129717233442	0.0008921129717233442	0.0008921129717233442	0.0008918119509989534	0.0008913748718840105	0.0008913748718840105	0.0008911810146010383	0.0008910651974380438	0.0008910649281508043	0.0008910649281508043	0.0008910649281508043	0.0008910649281508043	0.0008910649281508043	0.0008910649281508043	0.0008910649281508043	0.0008910649281508043	0.0008910649281508043	0.0008910649281508043	0.0008910649281508043	0.0007713639889125053	0.0007678225503723662	0.0007675999071404588	0.0007675211677764973	0.0007675211400525109	0.0007675211400525109	0.0007675211400525109	0.0007675211400525109	0.0007675211400525109	0.0007675211400525109	0.0007675211400525109	0.0006668397717425768	0.0006648510597550358	0.0006631105123813334	0.0006611306405004105	0.0006611130315604362	0.0006611130315604362	0.0006611130315604362	0.000571316270897869	0.0005695477923096324	0.0005694668956407961	0.0005694668956407961	0.0004950707903871234	0.0004938556151360269	0.0004918767409770465	0.0004906512911734327	0.0004905368897388914	0.0004905368897388914	0.0004905368897388914
0.951418808357866	0.0009294577900881494	0.000926658745384279	0.000926658745384279	0.000926658745384279	0.0009263460861467368	0.0009258920816739998	0.0009258920816739998	0.0009256907176215971	0.0009255704155396637	0.0009255701358204114	0.0009255701358204114	0.0009255701358204114	0.0009255701358204114	0.0009255701358204114	0.0009255701358204114	0.0009255701358204114	0.0009255701358204114	0.0009255701358204114	0.0009255701358204114	0.0009255701358204114	0.0008012339504630062	0.0007975553742480161	0.0007973240939454965	0.0007972423210173567	0.0007972422922196491	0.0007972422922196491	0.0007972422922196491	0.0007972422922196491	0.0007972422922196487	0.0007972422922196487	0.0006926621836448219	0.0006905964612930631	0.0006887885001822321	0.0006867319735996207	0.0006867136827735914	0.0006867136827735914	0.0006867136827735914	0.0005934396717580221	0.0005916027113490334	0.0005915186820573173	0.0005915186820573173	0.0005142416853155398	0.000512979463931089	0.0005109239602977672	0.0005096510468519589	0.0005095322252055279	0.0005095322252055279	0.0005095322252055279	0.0005095322252055279
0.952455823792546	0.0009012417344609321	0.000898527668183623	0.000898527668183623	0.000898527668183623	0.0008982245004641532	0.0008977842785229127	0.0008977842785229127	0.0008975890273277328	0.0008974723773728357	0.0008974721061484953	0.0008974721061484953	0.0008974721061484953	0.0008974721061484953	0.0008974721061484953	0.0008974721061484953	0.0008974721061484953	0.0008974721061484953	0.0008974721061484953	0.0008974721061484953	0.0008974721061484953	0.0007769104607021517	0.0007733435574278821	0.0007731192982447758	0.0007730400077425483	0.0007730399798191866	0.0007730399798191866	0.0007730399798191866	0.0007730399798191866	0.0007730399798191866	0.0007730399798191866	0.0007730399798191866	0.0006716346650505464	0.0006696316532359596	0.0006678785774999703	0.0006658844822895715	0.0006658667467322176	0.0006658667467322176	0.0006658667467322176	0.0005754243049322018	0.0005736431101356472	0.0005735616317782039	0.0005735616317782037	0.0004986305738723816	0.000497406670528489	0.0004954135672398283	0.0004941792962702804	0.0004940640818274504	0.0004940640818274504	0.0004940640818274504
0.9580228359768946	0.0010261280904347526	0.000886906680471057	0.0007730851950983556	0.0007707573525299412	0.0007707573525299412	0.0007707573525299412	0.0007701194234558565	0.0007701194234558565	0.0007699519367711287	0.0007698518747571783	0.0007698516421177738	0.0007698516421177738	0.0007698516421177738	0.0007698516421177738	0.0007698516421177738	0.0007698516421177738	0.0007698516421177738	0.0007698516421177738	0.0007698516421177738	0.0007698516421177738	0.0007698516421177738	0.0007661042689545812	0.0006633746242510481	0.0006631817937518776	0.0006631137783746089	0.0006631137544224947	0.0006631137544224947	0.0006631137544224947	0.0006631137544224947	0.0006631137544224947	0.0006631137544224947	0.0006631137544224947	0.0005754084444220276	0.000573230830671743	0.0005711957602321657	0.0005711805467016485	0.0005711805467016485	0.0005711805467016485	0.0004935990115563013	0.0004920949495543784	0.0004920012118770904	0.0004920012118770902	0.0004900861121718906	0.0004866744255098389	0.0004282838162232717	0.00042690787752203054	0.0004249657948774981	0.0004239070378361998	0.0004238082073111133
0.9512407058208432	0.0009353359598667912	0.0009325192119039613	0.0009325192119039613	0.0009325192119039613	0.0009322045753251817	0.0009317476995807259	0.0009317476995807259	0.0009315450620541293	0.0009314239991358571	0.0009314237176469069	0.0009314237176469069	0.0009314237176469069	0.0009314237176469069	0.0009314237176469069	0.0009314237176469069	0.0009314237176469069	0.0009314237176469069	0.0009314237176469069	0.0009314237176469069	0.0008063011932053294	0.0008025993525100755	0.0008023666095190749	0.0008022843194346162	0.0008022842904547588	0.0008022842904547586	0.0008022842904547586	0.0008022842904547586	0.0008022842904547586	0.0008022842904547586	0.0008022842904547586	0.0006970427861642045	0.0006949639995232396	0.0006931446043080741	0.0006910750715911888	0.0006910566650877745	0.0006910566650877745	0.0006910566650877745	0.0005971927613810701	0.0005953441834897109	0.0005952596227697678	0.0005952596227697678	0.0005174939033012592	0.0005162236992352639	0.0005141551959312531	0.0005128742322146519	0.0005127546590908374	0.0005127546590908374	0.0005127546590908374	0.0005127546590908374
0.9524022576079326	0.0011690231286995679	0.0010104143402750346	0.0008807869158777672	0.0008781347386104558	0.0008781347386104558	0.0008781347386104558	0.0008774079364569293	0.0008774079364569293	0.0008772171167080211	0.0008771031143004847	0.0008771028492345335	0.0008771028492345335	0.0008771028492345335	0.0008771028492345335	0.0008771028492345335	0.0008771028492345335	0.0008771028492345335	0.0008771028492345335	0.0008771028492345335	0.0008771028492345335	0.0008771028492345335	0.0008727894994597518	0.000755792079112101	0.0007555723845582468	0.0007554948936130003	0.0007554948663234727	0.0007554948663234727	0.0007554948663234727	0.0007554948663234727	0.0007554948663234727	0.0007554948663234727	0.0007554948663234727	0.0007465867407931206	0.0006555707380725237	0.0006530899084562356	0.0006507713974193849	0.0006507540643919332	0.0006507540643919332	0.0006507540643919332	0.0005623643272559923	0.0005605439299747147	0.0005605439299747147	0.0005544470172980387	0.0004879496749718114	0.0004863821238224304	0.0004841695338308197	0.0004829632762360211	0.0004828506767836789	0.0004828506767836789
0.9518599895975594	0.0009143999365473373	0.0009116462416619957	0.0009116462416619957	0.0009116462416619957	0.0009113825105671377	0.0009108919983952051	0.0009108919983952051	0.0009106938965462351	0.0009105755434674057	0.0009105752682815557	0.0009105752682815557	0.0009105752682815557	0.0009105752682815557	0.0009105752682815557	0.0009105752682815557	0.0009105752682815557	0.0009105752682815557	0.0009105752682815557	0.0009105752682815557	0.0009105752682815557	0.0007882912439992183	0.0007846344332431992	0.0007844068997662787	0.0007843264516157926	0.0007843264232846906	0.0007843264232846906	0.0007843264232846906	0.0007843264232846906	0.0007843264232846906	0.0007843264232846906	0.0007843264232846906	0.0006814731808971343	0.0006794084987213233	0.0006776297122237122	0.0006756064472069473	0.0006755884527069523	0.0006755884527069523	0.0006755884527069523	0.0005838255442831233	0.0005819356759373304	0.0005819356759373304	0.0005786901269672366	0.0005059107149091546	0.0005046688864588941	0.0005026466436331581	0.0005013943522284119	0.0005012774556110071	0.0005012774556110071	0.000501277455611007
0.9511833602518172	0.0037152951380372275	0.0034275934397631443	0.003184440775719857	0.002621761273034652	0.002491172544083054	0.0010115730038145674	0.0006672788054414857	0.0006672032203720751	0.0006660226042757622	0.0006660226042757622	0.0006660226042757622	0.0006647189610652534	0.0006647189610652534	0.0006645744402141332	0.000664488009728056	0.0006644878089442441	0.0006644878089442441	0.0006644878089442441	0.0006644878089442441	0.0006644878089442441	0.0006644878089442441	0.0006644878089442441	0.0006644878089442441	0.0006644878089442441	0.0006644878089442441	0.0006644878089442441	0.0005724172222194464	0.0005723583577885052	0.0005723583370865772	0.0005723583370865772	0.0005723583370865772	0.0005723583370865772	0.0005723583370865772	0.0005723583370865772	0.0005723583370865772	0.0005030023897724822	0.0004930204857427397	0.0004930073394591326	0.0004930073394591326	0.0004930073394591326	0.00042604380743077483	0.0004247279938849292	0.0004246646875973685	0.0004246646875973685	0.00036680400623325353	0.0003658900801091227	0.00036580474919372795	0.00036580474919372795	0.00036580474919372795
0.9512325874732348	0.0012325874732349155	0.0009289814094001346	0.0009261838208393332	0.0009261838208393332	0.0009261838208393332	0.000925863102532211	0.0009252162889060756	0.0009250878363480279	0.0009250875567720812	0.0009250875567720812	0.0009250875567720812	0.0009250875567720812	0.0009250875567720812	0.0009250875567720812	0.0009250875567720812	0.0009250875567720812	0.0009250875567720812	0.0009250875567720812	0.0009250875567720812	0.0008008162001800191	0.0007971395402654848	0.0007969083812870561	0.0007968266502593152	0.000796826621475329	0.000796826621475329	0.000796826621475329	0.000796826621475329	0.000796826621475329	0.000796826621475329	0.0007968266214753287	0.0006923010563970683	0.0006902363941857598	0.0006884354763722117	0.0006863800140371652	0.0006863556400669441	0.0006863556400669441	0.0006863556400669441	0.0005931302607813483	0.0005912942581432581	0.000591210272663857	0.000591210272663857	0.0005139780938029932	0.0005127120037752953	0.0005106575723045283	0.0005093898433317487	0.0005092665623792109	0.0005092665623792109	0.0005092665623792109	0.0005092665623792109
0.9512407058208432	0.0009353359598667912	0.0009325192119039613	0.0009325192119039613	0.0009325192119039613	0.0009322045753251817	0.0009317476995807256	0.0009317476995807256	0.0009315450620541293	0.0009314239991358571	0.0009314237176469064	0.0009314237176469064	0.0009314237176469064	0.0009314237176469064	0.0009314237176469064	0.0009314237176469064	0.0009314237176469064	0.0009314237176469064	0.0009314237176469064	0.0009314237176469064	0.0008063011932053293	0.0008025993525100755	0.0008023666095190746	0.0008022843194346162	0.0008022842904547586	0.0008022842904547586	0.0008022842904547586	0.0008022842904547586	0.0008022842904547586	0.0008022842904547586	0.0008022842904547586	0.0006970427861642045	0.0006949639995232396	0.000693144604308074	0.0006910750715911888	0.0006910566650877745	0.0006910566650877745	0.0006910566650877745	0.0005971927613810702	0.0005953441834897109	0.0005952596227697679	0.0005952596227697679	0.0005174939033012589	0.0005162236992352639	0.0005141551959312531	0.0005128742322146519	0.0005127546590908374	0.0005127546590908374	0.0005127546590908374	0.0005127546590908374
0.951418808357866	0.0009294577900881493	0.0009266587453842787	0.0009266587453842787	0.0009266587453842787	0.0009263460861467363	0.0009258920816739998	0.0009258920816739998	0.0009256907176215971	0.0009255704155396632	0.0009255701358204109	0.0009255701358204109	0.0009255701358204109	0.0009255701358204109	0.0009255701358204109	0.0009255701358204109	0.0009255701358204109	0.0009255701358204109	0.0009255701358204109	0.0009255701358204109	0.0009255701358204109	0.0008012339504630062	0.0007975553742480161	0.0007973240939454965	0.0007972423210173568	0.0007972422922196491	0.0007972422922196491	0.0007972422922196491	0.0007972422922196491	0.0007972422922196491	0.0007972422922196487	0.0006926621836448219	0.0006905964612930632	0.0006887885001822322	0.0006867319735996207	0.0006867136827735915	0.0006867136827735915	0.0006867136827735915	0.0005934396717580221	0.0005916027113490336	0.0005915186820573174	0.0005915186820573174	0.0005142416853155398	0.000512979463931089	0.0005109239602977672	0.000509651046851959	0.0005095322252055279	0.0005095322252055279	0.0005095322252055279	0.0005095322252055279
0.9884131989733276	0.00021584826954746742	0.00021520016120717562	0.00021520016120717562	0.00021520016120717562	0.00021512033713749182	0.00021501938805832592	0.00021501938805832592	0.00021497338854455732	0.0002149402078315115	0.00021494014286223623	0.00021494014286223623	0.00021494014286223623	0.00021494014286223623	0.00021494014286223623	0.00021494014286223623	0.00021494014286223623	0.00021494014286223623	0.00021494014286223623	0.00021494014286223623	0.00021494014286223623	0.00021242255171862533	0.00018606622237177944	0.00018521196733780118	0.00018515825915114287	0.00018513926887392106	0.00018513926218424468	0.00018513926218424468	0.00018513926218424468	0.00018513926218424468	0.00018513926218424468	0.00018513926218424468	0.00018513926218424468	0.0001608532006361549	0.00016037347564351452	0.00015995897865227692	0.00015947180134831345	0.00015947180134831345	0.00015947180134831345	0.00015764015449011234	0.00013781128128904297	0.00013738469511445433	0.00013736518149892523	0.00013736518149892523	0.00011942353326415847	0.00011912644179208172	0.00011864910492070093	0.00011832591031817612	0.00011832591031817612	0.00011832591031817612
0.9521420326732224	0.0009102304084270033	0.0009074892708679207	0.0009074892708679207	0.0009074892708679207	0.000907183079474356	0.0009067384668844506	0.0009067384668844506	0.0009065412683412023	0.0009064234549422068	0.0009064231810116565	0.0009064231810116565	0.0009064231810116565	0.0009064231810116565	0.0009064231810116565	0.0009064231810116565	0.0009064231810116565	0.0009064231810116565	0.0009064231810116565	0.0009064231810116565	0.0009064231810116565	0.0007846590957879988	0.0007810566172946316	0.0007808301214207769	0.0007807500401018278	0.0007807500118999293	0.0007807500118999293	0.0007807500118999293	0.0007807500118999293	0.0007807500118999293	0.0007807500118999293	0.0007807500118999293	0.00067833331604393	0.0006763103267709103	0.0006745397664150186	0.0006725257826811853	0.0006725078702339977	0.0006725078702339977	0.0006725078702339977	0.0005811633869727691	0.0005793644271431705	0.0005792821361443499	0.0005792821361443499	0.000503603742088928	0.0005023676319161538	0.000500354649988667	0.000499108068836481	0.0004989917052604616	0.0004989917052604616	0.0004989917052604616
0.9524587858733744	0.0009023014301475204	0.0008995841931715819	0.0008995841931715819	0.0008995841931715819	0.000899272685715193	0.0008988399286357096	0.0008988399286357096	0.0008986444483351927	0.0008985196849259435	0.0008985194133824436	0.0008985194133824436	0.0008985194133824436	0.0008985194133824436	0.0008985194133824436	0.0008985194133824436	0.0008985194133824436	0.0008985194133824436	0.0008985194133824434	0.0008985194133824434	0.0008985194133824434	0.0007778170798752992	0.0007742460125525063	0.0007740214923847423	0.0007739421086402808	0.0007739420806830712	0.0007739420806830712	0.0007739420806830712	0.0007739420806830712	0.0007739420806830712	0.0007739420806830712	0.0007739420806830712	0.000672418447230753	0.0006704130815603888	0.0006686638855067898	0.0006666674554935963	0.0006666437815332602	0.0006666437815332602	0.0006666437815332602	0.000576095797706629	0.0005743125243418943	0.0005742309509028107	0.0005742309509028107	0.0004992168488107807	0.0004979871204763897	0.0004959916917472252	0.0004947603714044561	0.0004946406310945633	0.0004946406310945633	0.0004946406310945633
0.9518654144433786	0.0009170300103369717	0.0009142683943818756	0.0009142683943818756	0.0009142683943818756	0.000913959915689848	0.0009135119817381084	0.0009135119817381084	0.0009133133100976287	0.0009131946165965065	0.0009131943406188213	0.0009131943406188213	0.0009131943406188213	0.0009131943406188213	0.0009131943406188213	0.0009131943406188213	0.0009131943406188213	0.0009131943406188213	0.0009131943406188213	0.0009131943406188213	0.0009131943406188213	0.000790520653815667	0.0007868912639934042	0.0007866630761460914	0.0007865823966036291	0.0007865823681910278	0.0007865823681910278	0.0007865823681910278	0.0007865823681910278	0.0007865823681910278	0.0007865823681910278	0.0007865823681910278	0.0006834005996303401	0.0006813624981563621	0.0006795787113344924	0.0006775496826740051	0.0006775316364162626	0.0006775316364162626	0.0006775316364162626	0.0005855047918890433	0.000583692393470853	0.0005836094877391235	0.0005073657612933982	0.0005061204171077077	0.00050409239773071	0.0005028365043820273	0.0005027192715296707	0.0005027192715296707	0.0005027192715296707	0.0005027192715296707
0.9516257700834688	0.0009233973362424404	0.0009206165437999533	0.0009206165437999533	0.0009206165437999533	0.0009203059232213768	0.0009198548790605679	0.0009198548790605679	0.0009196548279730835	0.0009195353103215312	0.0009195350324268642	0.0009195350324268642	0.0009195350324268642	0.0009195350324268642	0.0009195350324268642	0.0009195350324268642	0.0009195350324268642	0.0009195350324268642	0.0009195350324268642	0.0009195350324268642	0.0009195350324268642	0.0007960095707891878	0.0007923549805008303	0.000792125208245599	0.0007920439685110655	0.0007920439399011562	0.0007920439399011562	0.0007920439399011562	0.0007920439399011562	0.0007920439399011562	0.0007920439399011562	0.0007920439399011562	0.0006881457371363986	0.0006860934842072519	0.0006842973117785486	0.000682254194659257	0.0006822360230978532	0.0006822360230978532	0.0005895701975444448	0.0005877452148819785	0.0005876617334984402	0.0005876617334984402	0.0005108886149338692	0.000509634623778291	0.0005075925229441646	0.0005063279094122512	0.0005062098625470898	0.0005062098625470898	0.0005062098625470898	0.0005062098625470896
0.9512420935629724	0.0035930474587073883	0.0029655548418675948	0.0010704878919312122	0.0008093497742252822	0.0008070813786082017	0.0008047147191247343	0.0008047147191247343	0.0008047147191247343	0.0008039851771367872	0.0008039851771367872	0.0008038103261401082	0.0008037058613280749	0.0008037056184533461	0.0008037056184533461	0.0008037056184533461	0.0008037056184533461	0.0008037056184533461	0.0008037056184533461	0.0008037056184533461	0.0008037056184533461	0.0008037056184533461	0.0008037056184533461	0.0008037056184533461	0.0007951779460560721	0.0006939280516935928	0.000692345004136583	0.0006922739917935717	0.0006922739667855947	0.0006922739667855947	0.0006922739667855947	0.0006922739667855947	0.0006922739667855947	0.0006922739667855947	0.0006922739667855947	0.000596313909902971	0.0005962980260888158	0.0005962980260888158	0.0005962980260888158	0.0005153048685441635	0.0005142140215130064	0.0005136368057099763	0.0005136368057099763	0.0005077134952894643	0.00045601064431371834	0.00045236224512441934	0.000443653532152817	0.0004425482148755245	0.00044244503589814033	0.00044244503589814033
0.9515763557454836	0.0011879140670571992	0.0011879140670571992	0.0011879140670571992	0.0010259086965107964	0.000894825154518638	0.0008918898591455709	0.0008913891682188703	0.0008913891682188703	0.0008911984863043601	0.0008910715807076643	0.0008910713114139818	0.0008910713114139818	0.0008910713114139818	0.0008910713114139814	0.0008910713114139814	0.0008910713114139814	0.0008910713114139814	0.0008910713114139814	0.0008910713114139814	0.0008910713114139814	0.0008910713114139814	0.0007678284216822268	0.0007676318693383617	0.0007675266771991664	0.0007675266382835119	0.0007675266382835119	0.0007675266382835119	0.0007675266382835119	0.0007675266382835119	0.0007675266382835119	0.0007675266382835119	0.0006675101142999968	0.0006656589617251657	0.0006611412440590925	0.0006611177675151447	0.0006611177675151447	0.0006611177675151447	0.0006579229462325318	0.0005713204283913908	0.0005695520076701023	0.0005694709750702141	0.0005694709750702141	0.0004938621959626684	0.0004918971737707701	0.0004906653936357358	0.0004905404037379644	0.0004905404037379644	0.0004905404037379644	0.0004905404037379644
0.952145408599878	0.0009102304084270033	0.0009074892708679207	0.0009074892708679207	0.0009074892708679207	0.0009071830794743557	0.0009067384668844506	0.0009067384668844506	0.0009065412683412023	0.0009064234549422067	0.0009064231810116565	0.0009064231810116565	0.0009064231810116565	0.0009064231810116565	0.0009064231810116565	0.0009064231810116565	0.0009064231810116565	0.0009064231810116565	0.0009064231810116562	0.0009064231810116562	0.0009064231810116562	0.0007846590957879988	0.0007810566172946316	0.0007808301214207769	0.0007807500401018278	0.0007807500118999293	0.0007807500118999293	0.0007807500118999293	0.0007807500118999293	0.0007807500118999293	0.0007807500118999293	0.0007807500118999293	0.00067833331604393	0.0006763103267709103	0.0006745397664150186	0.0006725257826811853	0.0006725078702339977	0.0006725078702339977	0.0006725078702339977	0.0005811633869727691	0.0005793644271431706	0.0005792821361443499	0.0005792821361443499	0.0005036037420889281	0.000500354649988667	0.000499108068836481	0.0004989917052604616	0.0004989917052604616	0.0004989917052604616	0.0004989917052604616
0.9521420326732224	0.0009102304084270033	0.0009074892708679207	0.0009074892708679207	0.0009074892708679207	0.0009071830794743557	0.0009067384668844506	0.0009067384668844506	0.0009065412683412023	0.0009064234549422067	0.0009064231810116565	0.0009064231810116565	0.0009064231810116565	0.0009064231810116565	0.0009064231810116565	0.0009064231810116565	0.0009064231810116565	0.0009064231810116565	0.0009064231810116562	0.0009064231810116562	0.0009064231810116562	0.0007846590957879987	0.0007810566172946316	0.0007808301214207769	0.0007807500401018278	0.000780750011899929	0.000780750011899929	0.000780750011899929	0.000780750011899929	0.000780750011899929	0.000780750011899929	0.000780750011899929	0.0006783333160439299	0.0006763103267709103	0.0006745397664150184	0.0006725257826811853	0.0006725078702339977	0.0006725078702339977	0.0006725078702339977	0.0005811633869727691	0.0005793644271431705	0.0005792821361443499	0.0005792821361443499	0.000503603742088928	0.0005023676319161537	0.000500354649988667	0.0004991080688364808	0.0004989917052604616	0.0004989917052604616	0.0004989917052604616
0.9512407058208432	0.0009353359598667908	0.0009325192119039613	0.0009325192119039613	0.0009325192119039613	0.0009322045753251814	0.0009317476995807254	0.0009317476995807254	0.0009315450620541287	0.0009314239991358566	0.0009314237176469064	0.0009314237176469064	0.0009314237176469064	0.0009314237176469064	0.0009314237176469064	0.0009314237176469064	0.0009314237176469064	0.0009314237176469062	0.0009314237176469062	0.0009314237176469062	0.0008063011932053293	0.0008025993525100754	0.0008023666095190745	0.0008022843194346161	0.0008022842904547582	0.0008022842904547582	0.0008022842904547582	0.0008022842904547582	0.0008022842904547582	0.0008022842904547582	0.0008022842904547582	0.0006970427861642045	0.0006949639995232395	0.000693144604308074	0.0006910750715911888	0.0006910566650877745	0.0006910566650877745	0.0006910566650877742	0.0005971927613810702	0.000595344183489711	0.0005952596227697683	0.0005952596227697683	0.0005174939033012589	0.0005162236992352639	0.0005141551959312527	0.0005128742322146519	0.0005127546590908373	0.0005127546590908373	0.0005127546590908373	0.0005127546590908373
0.9528203552715088	0.0008931631297648193	0.0008904733791741492	0.0008904733791741492	0.0008904733791741492	0.0008901697521937018	0.0008897334784893844	0.0008897334784893844	0.0008895431347681052	0.0008894243737276077	0.0008894241049344113	0.0008894241049344113	0.0008894241049344113	0.0008894241049344113	0.0008894241049344113	0.0008894241049344113	0.0008894241049344113	0.0008894241049344113	0.0008894241049344113	0.0008894241049344113	0.0008894241049344113	0.0007699435857742975	0.0007664086679144312	0.0007661864349482832	0.0007661078402943763	0.0007661078126206579	0.0007661078126206579	0.0007661078126206579	0.0007661078126206579	0.0007661078126206579	0.0007661078126206579	0.0007661078126206579	0.0006656118472448135	0.0006636267908429058	0.0006618917936457033	0.0006599132228904707	0.0006598956459601871	0.0006598956459601871	0.0006598956459601871	0.0005702642386752406	0.000568499016609367	0.0005684182689066157	0.0005684182689066157	0.000494160898024451	0.0004929462203558828	0.0004909709903372453	0.0004897495371277519	0.0004896336061570154	0.0004896336061570154	0.0004896336061570154
0.9524603989606182	0.0009028707364494412	0.0009001517640777471	0.0009001517640777471	0.0009001517640777471	0.0008998480483829187	0.0008994070307308908	0.0008994070307308908	0.0008992114266210659	0.0008990945658169436	0.0008990942941021566	0.0008990942941021566	0.0008990942941021566	0.0008990942941021566	0.0008990942941021566	0.0008990942941021566	0.0008990942941021566	0.0008990942941021566	0.0008990942941021566	0.0008990942941021566	0.0008990942941021566	0.0007783147325643176	0.000774741382046712	0.0007745167175115721	0.0007744372836908568	0.0007744372557170166	0.0007744372557170166	0.0007744372557170166	0.0007744372557170166	0.0007744372557170166	0.0007744372557170166	0.0007744372557170166	0.0006728486501003072	0.0006708420178001232	0.0006690857733534835	0.0006670880737756378	0.0006670703061607994	0.0006670703061607994	0.0006670703061607994	0.0005764643889362396	0.0005746799746103525	0.000574598348979123	0.000574598348979123	0.0004995318526328684	0.0004983057370642216	0.0004963090311995566	0.0004950725292747053	0.0004949571065761547	0.0004949571065761547	0.0004949571065761547
0.9542568112738083	0.0008636416582089925	0.0008610408328240543	0.0008610408328240543	0.0008610408328240543	0.0008607503007355817	0.0008603284451370974	0.0008603284451370974	0.0008601413523460097	0.000860029556600654	0.000860029296696651	0.000860029296696651	0.000860029296696651	0.000860029296696651	0.000860029296696651	0.000860029296696651	0.000860029296696651	0.000860029296696651	0.000860029296696651	0.000860029296696651	0.000860029296696651	0.0007444975188391569	0.0007410794287609655	0.0007408645257840803	0.0007407885541140956	0.0007407885165536029	0.0007407885165536029	0.0007407885165536029	0.0007407885165536029	0.0007407885165536029	0.0007407885165536029	0.0007407885165536029	0.0006436138608756474	0.0006416944159246501	0.0006400144886638933	0.0006381035789895001	0.0006380865833716867	0.0006380865833716867	0.0006380865833716867	0.0005514174275972232	0.0005497105449382011	0.0005496324659070193	0.0005496324659070193	0.0004778275604484424	0.00047665471204952266	0.00047474476226418887	0.0004735619923913531	0.0004734515779337631	0.0004734515779337631	0.0004734515779337631
0.9514501421230728	0.0032296559561978263	0.002679135272434772	0.001077518684134667	0.000938523984749552	0.0008123658191386872	0.0008106631441993447	0.0008106631441993447	0.0008106631441993447	0.0008092493382559149	0.0008092493382559149	0.0008090733844752046	0.0008089681754925352	0.0008089679310274134	0.0008089679310274134	0.0008089679310274134	0.0008089679310274134	0.0008089679310274134	0.0008089679310274134	0.0008089679310274134	0.0008089679310274134	0.0008089679310274134	0.0008089679310274134	0.0008089679310274134	0.0006970843773470152	0.0006968783259351466	0.0006968066988290009	0.0006968066736315431	0.0006968066736315431	0.0006968066736315431	0.0006968066736315431	0.0006968066736315431	0.0006968066736315431	0.0006968066736315431	0.0006123927474124233	0.0006099909918667626	0.0006002183257418862	0.0006002023244465242	0.0006002023244465242	0.0006002023244465242	0.0005212520657640862	0.000518678858994296	0.0005170995993745975	0.0005169998745474788	0.0005169998745474788	0.0005110480757157314	0.00045446420061193913	0.00044655847646901924	0.0004454458510418459	0.00044534197216311697
0.9512407058208432	0.000935335959866791	0.0009325192119039613	0.0009325192119039613	0.0009325192119039613	0.0009322045753251817	0.0009317476995807256	0.0009317476995807256	0.0009315450620541289	0.0009314239991358569	0.0009314237176469064	0.0009314237176469064	0.0009314237176469064	0.0009314237176469064	0.0009314237176469064	0.0009314237176469064	0.0009314237176469064	0.0009314237176469064	0.0009314237176469064	0.0009314237176469064	0.0008063011932053291	0.0008025993525100751	0.0008023666095190742	0.0008022843194346159	0.0008022842904547581	0.0008022842904547581	0.0008022842904547581	0.0008022842904547581	0.0008022842904547581	0.0008022842904547581	0.0008022842904547581	0.0006970427861642045	0.0006949639995232395	0.000693144604308074	0.0006910750715911888	0.0006910566650877745	0.0006910566650877745	0.0006910566650877742	0.0005971927613810702	0.000595344183489711	0.0005952596227697683	0.0005952596227697683	0.0005174939033012589	0.0005162236992352638	0.0005141551959312526	0.0005128742322146519	0.0005127546590908373	0.0005127546590908373	0.0005127546590908373	0.0005127546590908373
0.9520273149567396	0.003832731013026326	0.0036321171616333046	0.0036273999051547367	0.0033546290686347537	0.0031006949602960638	0.0027425910826615572	0.0007441158948169787	0.000562441845904455	0.0005616671619350142	0.0005616671619350142	0.0005616671619350142	0.0005602842131082927	0.0005602842131082927	0.0005601623713703104	0.0005600895392155653	0.0005600893699948153	0.0005600893699948153	0.0005600893699948153	0.0005600893699948153	0.0005600893699948153	0.0005600893699948153	0.0005600893699948153	0.0005600893699948153	0.0005600893699948153	0.0005600893699948153	0.0005600893699948153	0.0004841081205491507	0.000482484048172438	0.00048243448218718244	0.0004824344647276224	0.0004824344647276224	0.0004824344647276224	0.0004824344647276224	0.0004824344647276224	0.0004824344647276224	0.0004824344647276224	0.0004155614794667398	0.0004155503929989216	0.0004155503929989216	0.0004155503929989216	0.00035910757723838963	0.00035854938048457164	0.0003579451332500065	0.0003579451332500065	0.00035292102313976985	0.0003311530714686938	0.00030917497707414653	0.00030840468126666084	0.00030833274700827227
0.9524603989606182	0.0009028707364494412	0.0009001517640777469	0.0009001517640777469	0.0009001517640777469	0.0008998480483829185	0.0008994070307308905	0.0008994070307308905	0.0008992114266210656	0.0008990945658169431	0.0008990942941021565	0.0008990942941021565	0.0008990942941021565	0.0008990942941021565	0.0008990942941021565	0.0008990942941021565	0.0008990942941021565	0.0008990942941021565	0.0008990942941021565	0.0008990942941021565	0.0008990942941021565	0.0007783147325643176	0.0007747413820467121	0.0007745167175115722	0.0007744372836908568	0.0007744372557170168	0.0007744372557170168	0.0007744372557170168	0.0007744372557170168	0.0007744372557170168	0.0007744372557170168	0.0007744372557170168	0.0006728486501003072	0.0006708420178001232	0.0006690857733534834	0.0006670880737756375	0.0006670703061607993	0.0006670703061607993	0.0006670703061607993	0.0005764643889362395	0.0005746799746103523	0.0005745983489791229	0.0005745983489791229	0.0004995318526328684	0.0004983057370642216	0.0004963090311995566	0.0004950725292747053	0.0004949571065761547	0.0004949571065761547	0.0004949571065761547
0.9532369588503556	0.0008841237915550325	0.0008814612796353568	0.0008814612796353568	0.0008814612796353568	0.0008811638701715131	0.0008807320097446092	0.0008807320097446092	0.0008805404670604217	0.0008804260327584715	0.0008804257666878391	0.0008804257666878391	0.0008804257666878391	0.0008804257666878391	0.0008804257666878391	0.0008804257666878391	0.0008804257666878387	0.0008804257666878387	0.0008804257666878387	0.0008804257666878387	0.0008804257666878387	0.0007621540357527803	0.0007586548816189304	0.0007584348819700405	0.0007583570974921443	0.0007583570700992262	0.000758357070099226	0.000758357070099226	0.000758357070099226	0.000758357070099226	0.000758357070099226	0.000758357070099226	0.000658877819514917	0.0006569128526053487	0.000655193074424738	0.0006532368547487701	0.0006532194560589281	0.0006532194560589277	0.0006532194560589277	0.0005644948531815652	0.0005627474899557216	0.0005626675591855919	0.0005626675591855919	0.0004891597208877264	0.0004879590641208108	0.0004860038175420055	0.0004847929899748206	0.0004846799639316086	0.0004846799639316086	0.0004846799639316086
0.9532438892518216	0.0008859418325671934	0.0008832738452192266	0.0008832738452192266	0.0008832738452192266	0.0008829758241897149	0.0008825430757128965	0.0008825430757128965	0.0008823511391597512	0.0008822364695403519	0.000882236202922358	0.000882236202922358	0.000882236202922358	0.000882236202922358	0.000882236202922358	0.000882236202922358	0.000882236202922358	0.000882236202922358	0.000882236202922358	0.000882236202922358	0.000882236202922358	0.0007637212676252747	0.0007602149180708666	0.0007599944660304423	0.0007599165216025171	0.0007599164941532621	0.0007599164941532621	0.0007599164941532621	0.0007599164941532621	0.0007599164941532621	0.0007599164941532621	0.0007599164941532621	0.0006602326825689258	0.0006582636750305247	0.0006565403604229516	0.0006545801181068308	0.0006545626836393586	0.0006545626836393586	0.0006545626836393586	0.0005656556346831138	0.0005639046783143406	0.0005638245831798798	0.0005638245831798798	0.0004901655893654026	0.0004889624636538151	0.0004870031964341995	0.00048578987901820136	0.0004856766205520053	0.0004856766205520053	0.0004856766205520053
0.9514157657710284	0.0009274354386477287	0.0009246743879130812	0.0009246743879130812	0.0009246743879130812	0.0009243305042999137	0.0009238774884595297	0.0009238774884595297	0.0009236765643815043	0.0009235565213658527	0.0009235562422554664	0.0009235562422554664	0.0009235562422554664	0.0009235562422554664	0.0009235562422554664	0.0009235562422554664	0.0009235562422554662	0.0009235562422554662	0.0009235562422554662	0.0009235562422554662	0.0009235562422554662	0.0007994905994169821	0.0007958200204634575	0.0007955076483905279	0.0007955076196542795	0.0007955076196542795	0.0007955076196542795	0.0007955076196542795	0.0007955076196542795	0.0007955076196542795	0.0007955076196542793	0.0006911552150675653	0.0006890938335012294	0.0006873134789485437	0.0006852377545630519	0.0006852195029020409	0.0006852195029020409	0.0006852195029020409	0.0005921485085774313	0.0005903154778391787	0.0005902316313830412	0.0005902316313830412	0.0005131639758813498	0.0005118633023916722	0.0005098297983868027	0.0005085421381882257	0.0005084235640355132	0.0005084235640355132	0.0005084235640355132	0.0005084235640355132
0.9526423663527646	0.005709330664357196	0.005573984239401454	0.004852201144019055	0.004547634057141926	0.0006800319757458102	0.0005131699368324484	0.0005131699368324484	0.0005131699368324484	0.0005129904577857523	0.0005127435605583743	0.0005127435605583743	0.0005126512237842238	0.0005125607611849829	0.0005125607611849829	0.0005125607611849829	0.0005125607611849829	0.0005125607611849829	0.0005125607611849829	0.0005125607611849829	0.0005125607611849829	0.0005125607611849829	0.0005125607611849829	0.0005125607611849829	0.0004437060219574528	0.0004416689446623086	0.0004415408702728476	0.0004414955920237492	0.0004414955696547131	0.0004414955696547131	0.0004414955696547131	0.0004414955696547131	0.0004414955696547131	0.0004414955696547131	0.0004414955696547131	0.0003835813245596828	0.0003824373677818219	0.0003814408771520234	0.00038030068794737997	0.0003802872102071251	0.0003802872102071251	0.0003802872102071251	0.00032863405793615865	0.000327616805239018	0.0003275702725990747	0.0003275702725990747	0.00028478371303288386	0.00028407691157709617	0.0002834419852878328	0.0002829386425656556
0.9532369588503556	0.0008841237915550325	0.0008814612796353568	0.0008814612796353568	0.0008814612796353568	0.0008811638701715133	0.0008807320097446094	0.0008807320097446094	0.0008805404670604217	0.0008804260327584717	0.0008804257666878391	0.0008804257666878391	0.0008804257666878391	0.0008804257666878391	0.0008804257666878391	0.0008804257666878391	0.0008804257666878391	0.0008804257666878391	0.0008804257666878391	0.0008804257666878391	0.0008804257666878391	0.0007621540357527803	0.0007586548816189304	0.0007584348819700406	0.0007583570974921443	0.0007583570700992262	0.000758357070099226	0.000758357070099226	0.000758357070099226	0.000758357070099226	0.000758357070099226	0.000758357070099226	0.000658877819514917	0.0006569128526053487	0.000655193074424738	0.0006532368547487701	0.0006532194560589277	0.0006532194560589277	0.0006532194560589277	0.0005644948531815652	0.0005627474899557217	0.000562667559185592	0.000562667559185592	0.0004891597208877264	0.0004879590641208108	0.0004860038175420054	0.0004847929899748206	0.0004846799639316086	0.0004846799639316086	0.0004846799639316086
0.9592676280884722	0.0007682423692444915	0.0007659288771640745	0.0007659288771640745	0.0007659288771640745	0.0007656704339372348	0.000765295177902617	0.000765295177902617	0.0007651287403972202	0.0007650293052417059	0.0007650290740604185	0.0007650290740604185	0.0007650290740604185	0.0007650290740604185	0.0007650290740604185	0.0007650290740604185	0.0007650290740604185	0.0007650290740604185	0.0007650290740604185	0.0007650290740604185	0.0007650290740604185	0.0006622591173933005	0.0006592185998609871	0.0006590274484849589	0.0006589598464097348	0.0006589598226076953	0.0006589598226076953	0.0006589598226076953	0.0006589598226076953	0.0006589598226076953	0.0006589598226076953	0.000658959822607695	0.0005725192279140079	0.0005708118111224125	0.0005693174559636287	0.000567617628659329	0.0005676025104389276	0.0005676025104389275	0.0005676025104389275	0.0004905069676835167	0.0004889886314828834	0.0004889191773093316	0.0004889191773093316	0.00042504595383957246	0.00042400265948500793	0.000422303688876496	0.00042125157254071556	0.00042115335296639934	0.00042115335296639934	0.00042115335296639934
0.9512407058208432	0.000935335959866791	0.0009325192119039613	0.0009325192119039613	0.0009325192119039613	0.0009322045753251819	0.0009317476995807256	0.0009317476995807256	0.0009315450620541289	0.0009314239991358571	0.0009314237176469069	0.0009314237176469069	0.0009314237176469069	0.0009314237176469069	0.0009314237176469069	0.0009314237176469064	0.0009314237176469064	0.0009314237176469064	0.0009314237176469064	0.0009314237176469064	0.0008063011932053291	0.0008025993525100751	0.0008023666095190741	0.0008022843194346159	0.0008022842904547581	0.0008022842904547581	0.0008022842904547581	0.0008022842904547581	0.0008022842904547581	0.0008022842904547581	0.0008022842904547581	0.0006970427861642046	0.0006949639995232396	0.0006931446043080741	0.0006910750715911888	0.0006910566650877745	0.0006910566650877745	0.0006910566650877745	0.0005971927613810705	0.0005953441834897112	0.0005952596227697683	0.0005952596227697683	0.0005174939033012589	0.0005162236992352637	0.0005141551959312526	0.0005128742322146519	0.0005127546590908373	0.0005127546590908373	0.0005127546590908373	0.0005127546590908373
0.9512407058208432	0.000935335959866791	0.0009325192119039613	0.0009325192119039613	0.0009325192119039613	0.0009322045753251819	0.0009317476995807256	0.0009317476995807256	0.0009315450620541289	0.0009314239991358571	0.0009314237176469069	0.0009314237176469069	0.0009314237176469069	0.0009314237176469069	0.0009314237176469064	0.0009314237176469064	0.0009314237176469064	0.0009314237176469064	0.0009314237176469064	0.0009314237176469064	0.0008063011932053291	0.000802599352510075	0.0008023666095190741	0.0008022843194346157	0.0008022842904547581	0.000802284290454758	0.000802284290454758	0.000802284290454758	0.000802284290454758	0.000802284290454758	0.000802284290454758	0.0006970427861642046	0.0006949639995232396	0.0006931446043080741	0.0006910750715911888	0.0006910566650877745	0.0006910566650877745	0.0006910566650877745	0.0005971927613810705	0.0005953441834897112	0.0005952596227697683	0.0005952596227697683	0.0005174939033012589	0.0005162236992352637	0.0005141551959312526	0.0005128742322146517	0.0005127546590908372	0.0005127546590908372	0.0005127546590908372	0.0005127546590908372
0.9512185459439968	0.0010532179663403467	0.0009180529109452133	0.0009152885115780207	0.0009152885115780207	0.0009152885115780207	0.0009145309584302287	0.0009145309584302287	0.0009143320652022261	0.0009142132392928569	0.0009142129630073613	0.0009142129630073613	0.0009142129630073613	0.0009142129630073613	0.0009142129630073613	0.0009142129630073613	0.0009142129630073613	0.0009142129630073613	0.0009142129630073613	0.0009142129630073613	0.0009142129630073613	0.0009097628878133322	0.0007877695491958972	0.0007875405592993421	0.0007874597897190407	0.0007874597612747312	0.0007874597612747312	0.0007874597612747312	0.0007874597612747312	0.0007874597612747312	0.0007874597612747312	0.000787459761274731	0.0006833080959118669	0.0006807221405177848	0.000678305455270863	0.0006782873888790012	0.0006782873888790012	0.0006782873888790012	0.0005861578928870288	0.0005843717899440692	0.0005842604747569582	0.0005842604747569582	0.0005819862550190036	0.0005779348135615991	0.0005085949003233283	0.0005069609477376644	0.0005046546873539557	0.0005033973931915141	0.000503280029569805	0.000503280029569805
0.9512362847235988	0.0009323620702051367	0.000929117195447848	0.000929117195447848	0.000929117195447848	0.0009287921478588977	0.0009283451855382109	0.0009283451855382109	0.0009280144366915084	0.000928014148602888	0.000928014148602888	0.000928014148602888	0.000928014148602888	0.000928014148602888	0.000928014148602888	0.000928014148602888	0.000928014148602888	0.000928014148602888	0.000928014148602888	0.000928014148602888	0.0008033496498148174	0.0007996613578289683	0.0007994294691617263	0.0007993474896371098	0.0007993474491044222	0.0007993474491044222	0.0007993474491044222	0.0007993474491044222	0.0007993474491044222	0.0007993474491044222	0.0007993474491044222	0.0006944912452039293	0.0006924200146929845	0.0006906158590167898	0.0006885514349485912	0.0006885269835029599	0.0006885269835029599	0.0006885269835029599	0.0005950066778623068	0.0005931648669416772	0.0005930806157696841	0.0005930806157696841	0.0005156139096953773	0.0005143340110047145	0.0005122730811699398	0.000511003263142663	0.0005108776697021814	0.0005108776697021814	0.0005108776697021814	0.0005108776697021814
0.9518207923094144	0.0041384822809671816	0.002990561179373741	0.0010233718815560995	0.0010233718815560995	0.0010233718815560995	0.0007719819338467501	0.0007709111285847751	0.0007690176787979437	0.0007690176787979437	0.000768865078186191	0.0007687437292478084	0.0007687434969396956	0.0007687434969396956	0.0007687434969396956	0.0007687434969396956	0.0007687434969396956	0.0007687434969396956	0.0007687434969396956	0.0007687434969396956	0.0007687434969396956	0.0007687434969396956	0.0007687434969396956	0.0007687217944969528	0.0006753529597495154	0.0006624235227462719	0.0006622804643201832	0.0006621592841055503	0.0006621592505877554	0.0006621592505877554	0.0006621592505877554	0.0006621592505877554	0.0006621592505877554	0.0006621592505877554	0.0006621592505877554	0.0005827578179696286	0.0005703785987820451	0.0005703583739642457	0.0005703583739642457	0.0005703583739642457	0.0004928886418809621	0.000491364476436204	0.0004912930119758968	0.0004912930119758968	0.00048064969503552185	0.00043300146135853533	0.0004243881183110472	0.0004233059446922604	0.00042319816623183815	0.00042319816623183815
0.9519481744190784	0.0025837847085912052	0.002452093110422581	0.0008309890356378504	0.0008284865502966925	0.0008284865502966925	0.0008284865502966925	0.0008282070146513977	0.0008278011086792763	0.0008278011086792763	0.0008276210773883862	0.0008275135205256527	0.0008275132704522672	0.0008275132704522672	0.0008275132704522672	0.0008275132704522672	0.0008275132704522672	0.0008275132704522672	0.0008275132704522672	0.0008275132704522672	0.0008275132704522672	0.0008275132704522672	0.0008275132704522672	0.000716349522687016	0.0007130606644460195	0.0007128538865530699	0.0007127807768588608	0.0007127807510856593	0.0007127807510856593	0.0007127807510856593	0.0007127807510856593	0.0007127807510856593	0.0007127807510856593	0.0007127807510856593	0.000619280078237893	0.0006174332041406673	0.0006158167828617352	0.0006139781302493401	0.0006139617772089053	0.0006139617772089053	0.0006139617772089053	0.000530569412732729	0.0005289270639915207	0.0005288519369907435	0.0005288519369907435	0.00045976182742089324	0.00045679559097227813	0.0004556575326362278	0.00045555129945033465	0.00045555129945033465
0.9521420326732224	0.0009102304084270037	0.0009074892708679213	0.0009074892708679213	0.0009074892708679213	0.0009071830794743564	0.0009067384668844512	0.0009067384668844512	0.000906541268341203	0.0009064234549422072	0.0009064231810116568	0.0009064231810116568	0.0009064231810116568	0.0009064231810116568	0.0009064231810116568	0.0009064231810116568	0.0009064231810116568	0.0009064231810116568	0.0009064231810116568	0.0009064231810116568	0.0009064231810116568	0.0007846590957879987	0.0007810566172946316	0.0007808301214207769	0.0007807500401018278	0.0007807500118999293	0.000780750011899929	0.000780750011899929	0.000780750011899929	0.000780750011899929	0.000780750011899929	0.000780750011899929	0.0006783333160439301	0.0006763103267709103	0.0006745397664150186	0.0006725257826811853	0.0006725078702339977	0.0006725078702339977	0.0006725078702339977	0.0005811633869727694	0.0005793644271431707	0.00057928213614435	0.00057928213614435	0.000503603742088928	0.0005023676319161537	0.000500354649988667	0.0004991080688364808	0.0004989917052604616	0.0004989917052604616	0.0004989917052604616
0.9512407058208432	0.000935335959866791	0.0009325192119039613	0.0009325192119039613	0.0009325192119039613	0.0009322045753251819	0.0009317476995807256	0.0009317476995807256	0.0009315450620541289	0.0009314239991358571	0.0009314237176469069	0.0009314237176469069	0.0009314237176469069	0.0009314237176469064	0.0009314237176469064	0.0009314237176469064	0.0009314237176469064	0.0009314237176469064	0.0009314237176469064	0.0009314237176469064	0.0008063011932053291	0.0008025993525100751	0.0008023666095190741	0.0008022843194346157	0.0008022842904547581	0.000802284290454758	0.000802284290454758	0.000802284290454758	0.000802284290454758	0.000802284290454758	0.000802284290454758	0.0006970427861642047	0.0006949639995232397	0.0006931446043080742	0.0006910750715911889	0.0006910566650877746	0.0006910566650877746	0.0006910566650877745	0.0005971927613810705	0.0005953441834897112	0.0005952596227697683	0.0005952596227697683	0.0005174939033012588	0.0005162236992352633	0.0005141551959312525	0.0005128742322146517	0.0005127546590908372	0.0005127546590908372	0.0005127546590908372	0.0005127546590908372
0.9524603989606182	0.0009028707364494404	0.0009001517640777462	0.0009001517640777462	0.0009001517640777462	0.0008998480483829182	0.00089940703073089	0.00089940703073089	0.0008992114266210649	0.0008990945658169428	0.0008990942941021556	0.0008990942941021556	0.0008990942941021556	0.0008990942941021556	0.0008990942941021556	0.0008990942941021556	0.0008990942941021556	0.0008990942941021556	0.0008990942941021556	0.0008990942941021556	0.0008990942941021556	0.0007783147325643176	0.0007747413820467121	0.0007745167175115721	0.0007744372836908568	0.0007744372557170166	0.0007744372557170166	0.0007744372557170166	0.0007744372557170166	0.0007744372557170166	0.0007744372557170166	0.0007744372557170166	0.0006728486501003072	0.0006708420178001232	0.0006690857733534834	0.0006670880737756375	0.0006670703061607993	0.0006670703061607993	0.0006670703061607993	0.0005764643889362396	0.0005746799746103523	0.0005745983489791229	0.0005745983489791229	0.0004995318526328682	0.0004983057370642215	0.0004963090311995565	0.0004950725292747051	0.0004949571065761544	0.0004949571065761544	0.0004949571065761544
0.9516257700834688	0.0009233973362424402	0.0009206165437999527	0.0009206165437999527	0.0009206165437999527	0.0009203059232213768	0.0009198548790605679	0.0009198548790605679	0.0009196548279730835	0.0009195353103215312	0.0009195350324268641	0.0009195350324268641	0.0009195350324268641	0.0009195350324268641	0.0009195350324268641	0.0009195350324268641	0.0009195350324268641	0.0009195350324268641	0.0009195350324268641	0.0009195350324268641	0.0009195350324268641	0.0007960095707891876	0.0007923549805008298	0.0007921252082455987	0.0007920439685110654	0.0007920439399011561	0.0007920439399011561	0.0007920439399011561	0.0007920439399011561	0.0007920439399011561	0.0007920439399011561	0.0007920439399011561	0.0006881457371363983	0.0006860934842072518	0.000684297311778548	0.0006822541946592568	0.0006822360230978529	0.0006822360230978529	0.0005895701975444451	0.0005877452148819789	0.0005876617334984408	0.0005876617334984408	0.0005108886149338695	0.0005096346237782914	0.000507592522944165	0.0005063279094122517	0.0005062098625470903	0.00050620986254709	0.00050620986254709	0.00050620986254709
0.9512407058208432	0.000935335959866791	0.0009325192119039613	0.0009325192119039613	0.0009325192119039613	0.000932204575325182	0.0009317476995807256	0.0009317476995807256	0.0009315450620541289	0.0009314239991358571	0.0009314237176469069	0.0009314237176469069	0.0009314237176469064	0.0009314237176469064	0.0009314237176469064	0.0009314237176469064	0.0009314237176469064	0.0009314237176469064	0.0009314237176469064	0.0009314237176469064	0.000806301193205329	0.0008025993525100747	0.000802366609519074	0.0008022843194346156	0.000802284290454758	0.0008022842904547577	0.0008022842904547577	0.0008022842904547577	0.0008022842904547577	0.0008022842904547577	0.0008022842904547577	0.0006970427861642047	0.0006949639995232397	0.0006931446043080744	0.000691075071591189	0.0006910566650877746	0.0006910566650877745	0.0006910566650877745	0.0005971927613810706	0.0005953441834897112	0.0005952596227697684	0.0005952596227697684	0.0005174939033012588	0.0005162236992352633	0.0005141551959312525	0.0005128742322146517	0.0005127546590908371	0.0005127546590908371	0.0005127546590908371	0.0005127546590908371
0.9521420326732224	0.000910230408427004	0.0009074892708679217	0.0009074892708679217	0.0009074892708679217	0.0009071830794743564	0.0009067384668844516	0.0009067384668844516	0.0009065412683412033	0.0009064234549422074	0.0009064231810116572	0.0009064231810116572	0.0009064231810116572	0.0009064231810116572	0.0009064231810116572	0.0009064231810116572	0.0009064231810116572	0.0009064231810116572	0.0009064231810116572	0.0009064231810116572	0.0009064231810116572	0.0007846590957879987	0.0007810566172946316	0.0007808301214207769	0.0007807500401018278	0.0007807500118999293	0.000780750011899929	0.000780750011899929	0.000780750011899929	0.000780750011899929	0.000780750011899929	0.000780750011899929	0.0006783333160439301	0.0006763103267709103	0.0006745397664150187	0.0006725257826811854	0.0006725078702339977	0.0006725078702339977	0.0006725078702339977	0.0005811633869727696	0.0005793644271431707	0.0005792821361443503	0.0005792821361443503	0.000503603742088928	0.0005023676319161537	0.000500354649988667	0.0004991080688364808	0.0004989917052604616	0.0004989917052604616	0.0004989917052604616
0.953704475292822	0.0008723931205726317	0.0008697659381571452	0.0008697659381571452	0.0008697659381571452	0.0008694724747399286	0.000869046344340702	0.000869046344340702	0.0008688573430455969	0.0008687444270981156	0.0008687441645592671	0.0008687441645592671	0.0008687441645592671	0.0008687441645592671	0.0008687441645592671	0.0008687441645592671	0.0008687441645592671	0.0008687441645592671	0.0008687441645592671	0.0008687441645592671	0.0008687441645592671	0.0007520416778246634	0.0007485889512130668	0.0007483718705620518	0.000748295118141864	0.0007482950911115972	0.0007482950911115972	0.0007482950911115972	0.0007482950911115972	0.0007482950911115972	0.0007482950911115972	0.0007482950911115972	0.0006501357434981798	0.0006481968482260886	0.0006464998883835358	0.0006445696242736522	0.0006445524564343598	0.0006445524564343598	0.0006445524564343597	0.0005570050629221164	0.0005552808839857899	0.0005552020137553128	0.0005552020137553128	0.0005488217454294146	0.0004826694865658637	0.0004814847603444082	0.00047955545643179503	0.00047836069429231434	0.00047824916792791835	0.00047824916792791835
0.9555204246228336	0.0009541165200935457	0.0008319350587324437	0.000829493215637037	0.000829493215637037	0.000829493215637037	0.0008292162046375483	0.0008287435026962523	0.0008287435026962523	0.000828563267120072	0.0008284555854804468	0.0008284553351225558	0.0008284553351225558	0.0008284553351225558	0.0008284553351225558	0.0008284553351225558	0.0008284553351225558	0.0008284553351225558	0.0008284553351225558	0.0008284553351225558	0.0008284553351225558	0.0008284553351225558	0.0008206304030104714	0.000713872777612646	0.0007136654253629505	0.0007135922267397042	0.0007135922009615848	0.0007135922009615848	0.0007135922009615848	0.0007135922009615848	0.0007135922009615848	0.0007135922009615848	0.0007135922009615848	0.0006200370376239739	0.0006188822963722124	0.0006146771016430657	0.0006146607287290758	0.0006146607287290758	0.0006146607287290756	0.0005311734277236445	0.0005295293352922751	0.0005294539970273706	0.0005294539970273706	0.0004603225423549455	0.0004591571765541449	0.0004573156234175898	0.00045617626830196065	0.00045606991193915616	0.00045606991193915616	0.00045606991193915616
0.9516257700834688	0.0009233973362424402	0.0009206165437999527	0.0009206165437999527	0.0009206165437999527	0.0009203059232213768	0.0009198548790605677	0.0009198548790605677	0.0009196548279730834	0.000919535310321531	0.0009195350324268641	0.0009195350324268641	0.0009195350324268641	0.0009195350324268641	0.0009195350324268641	0.0009195350324268641	0.0009195350324268641	0.0009195350324268641	0.0009195350324268641	0.0009195350324268641	0.0009195350324268641	0.0007960095707891876	0.0007923549805008298	0.0007921252082455987	0.0007920439685110654	0.0007920439399011561	0.0007920439399011561	0.0007920439399011561	0.0007920439399011561	0.0007920439399011561	0.0007920439399011561	0.0007920439399011559	0.0006881457371363982	0.0006860934842072517	0.000684297311778548	0.0006822541946592567	0.0006822360230978528	0.0006822360230978528	0.0005895701975444452	0.000587745214881979	0.0005876617334984409	0.0005876617334984409	0.0005108886149338696	0.0005096346237782915	0.0005075925229441651	0.0005063279094122519	0.0005062098625470903	0.0005062098625470903	0.0005062098625470903	0.0005062098625470903
0.9512124158059836	0.0012124158059835534	0.0012124158059835534	0.0009132141016895416	0.0009101457711244377	0.0009097074994314693	0.0009097074994314693	0.0009095128999431572	0.0009093833829998575	0.0009093831081698348	0.0009093831081698348	0.0009093831081698348	0.0009093831081698348	0.0009093831081698348	0.0009093831081698348	0.0009093831081698348	0.0009093831081698348	0.0009093831081698348	0.0009093831081698348	0.0009093831081698348	0.0009007952914617392	0.0007872830934734255	0.0007836071604693029	0.0007834069546183254	0.0007832995927219157	0.0007832995530030584	0.0007832995530030584	0.0007832995530030584	0.0007832995530030584	0.0007832995530030584	0.0007832995530030584	0.0007832995530030584	0.0006811710434321617	0.0006785206125145119	0.0006747279071226488	0.000674703946347378	0.000674703946347378	0.000674703946347378	0.0006714902901565117	0.0005830612436297543	0.0005812563434398234	0.0005811737833856965	0.0005811737833856965	0.0005040093283402326	0.0005020058211527921	0.0005007487256361059	0.0005006211638956897	0.0005006211638956897	0.0005006211638956897	0.0005006211638956897
0.9512124158059836	0.0012124158059835534	0.0012124158059835534	0.0009132141016895416	0.0009101457711244377	0.0009097074994314693	0.0009097074994314693	0.0009095128999431572	0.0009093833829998575	0.0009093831081698348	0.0009093831081698348	0.0009093831081698348	0.0009093831081698348	0.0009093831081698348	0.0009093831081698348	0.0009093831081698348	0.0009093831081698348	0.0009093831081698348	0.0009093831081698348	0.0009093831081698348	0.0009007952914617392	0.0007872830934734255	0.0007836071604693029	0.0007834069546183254	0.0007832995927219157	0.0007832995530030584	0.0007832995530030584	0.0007832995530030584	0.0007832995530030584	0.0007832995530030584	0.0007832995530030584	0.0007832995530030584	0.0006811710434321619	0.0006785206125145119	0.0006747279071226488	0.000674703946347378	0.000674703946347378	0.000674703946347378	0.0006714902901565117	0.0005830612436297543	0.0005812563434398234	0.0005811737833856965	0.0005811737833856965	0.0005040093283402326	0.0005020058211527921	0.0005007487256361059	0.0005006211638956897	0.0005006211638956897	0.0005006211638956897	0.0005006211638956897
0.9512124158059836	0.0012124158059835534	0.0012124158059835534	0.0009132141016895416	0.0009101457711244377	0.0009097074994314693	0.0009097074994314693	0.0009095128999431572	0.0009093833829998575	0.0009093831081698348	0.0009093831081698348	0.0009093831081698348	0.0009093831081698348	0.0009093831081698348	0.0009093831081698348	0.0009093831081698348	0.0009093831081698348	0.0009093831081698348	0.0009093831081698348	0.0009093831081698348	0.0009007952914617392	0.0007872830934734255	0.0007836071604693029	0.0007834069546183254	0.0007832995927219156	0.0007832995530030584	0.0007832995530030584	0.0007832995530030584	0.0007832995530030584	0.0007832995530030584	0.0007832995530030584	0.0007832995530030584	0.0006811710434321619	0.0006785206125145119	0.0006747279071226488	0.0006747039463473781	0.0006747039463473781	0.0006747039463473781	0.0006714902901565117	0.0005830612436297543	0.0005812563434398235	0.0005811737833856965	0.0005811737833856965	0.0005040093283402326	0.0005020058211527921	0.0005007487256361059	0.0005006211638956897	0.0005006211638956897	0.0005006211638956897	0.0005006211638956897
0.9512407058208432	0.000935335959866791	0.0009325192119039613	0.0009325192119039613	0.0009325192119039613	0.0009322045753251819	0.0009317476995807256	0.0009317476995807256	0.0009315450620541287	0.0009314239991358569	0.0009314237176469064	0.0009314237176469064	0.0009314237176469064	0.0009314237176469064	0.0009314237176469064	0.0009314237176469064	0.0009314237176469064	0.0009314237176469064	0.0009314237176469064	0.0009314237176469064	0.0008063011932053291	0.000802599352510075	0.0008023666095190741	0.0008022843194346157	0.0008022842904547581	0.000802284290454758	0.000802284290454758	0.000802284290454758	0.000802284290454758	0.000802284290454758	0.000802284290454758	0.0006970427861642047	0.0006949639995232397	0.0006931446043080744	0.0006910750715911889	0.0006910566650877745	0.0006910566650877745	0.0006910566650877745	0.0005971927613810707	0.0005953441834897113	0.0005952596227697687	0.0005952596227697687	0.0005174939033012587	0.0005162236992352633	0.0005141551959312525	0.0005128742322146517	0.0005127546590908372	0.0005127546590908372	0.0005127546590908372	0.0005127546590908372
0.951418808357866	0.0009294577900881493	0.0009266587453842783	0.0009266587453842783	0.0009266587453842783	0.0009263460861467363	0.0009258920816739996	0.0009258920816739996	0.0009256907176215966	0.0009255704155396632	0.0009255701358204109	0.0009255701358204109	0.0009255701358204109	0.0009255701358204109	0.0009255701358204109	0.0009255701358204109	0.0009255701358204109	0.0009255701358204109	0.0009255701358204109	0.0009255701358204109	0.0009255701358204109	0.0008012339504630059	0.0007975553742480161	0.0007973240939454965	0.0007972423210173567	0.0007972422922196487	0.0007972422922196487	0.0007972422922196487	0.0007972422922196487	0.0007972422922196487	0.0007972422922196487	0.0006926621836448219	0.0006905964612930629	0.0006887885001822321	0.0006867319735996206	0.0006867136827735912	0.0006867136827735912	0.0006867136827735912	0.0005934396717580221	0.0005916027113490336	0.0005915186820573174	0.0005915186820573174	0.0005142416853155402	0.0005129794639310894	0.0005109239602977676	0.0005096510468519591	0.0005095322252055281	0.0005095322252055281	0.0005095322252055281	0.0005095322252055281
0.9512407058208432	0.0009353359598667908	0.0009325192119039613	0.0009325192119039613	0.0009325192119039613	0.0009322045753251819	0.0009317476995807256	0.0009317476995807256	0.0009315450620541287	0.0009314239991358569	0.0009314237176469064	0.0009314237176469064	0.0009314237176469064	0.0009314237176469064	0.0009314237176469064	0.0009314237176469064	0.0009314237176469064	0.0009314237176469064	0.0009314237176469064	0.0009314237176469064	0.0008063011932053291	0.000802599352510075	0.0008023666095190741	0.0008022843194346157	0.000802284290454758	0.000802284290454758	0.000802284290454758	0.000802284290454758	0.000802284290454758	0.000802284290454758	0.000802284290454758	0.0006970427861642047	0.0006949639995232397	0.0006931446043080744	0.000691075071591189	0.0006910566650877745	0.0006910566650877745	0.0006910566650877745	0.0005971927613810707	0.0005953441834897115	0.0005952596227697687	0.0005952596227697687	0.0005174939033012587	0.0005162236992352633	0.0005141551959312525	0.0005128742322146517	0.0005127546590908371	0.0005127546590908371	0.0005127546590908371	0.0005127546590908371
0.9512406009624896	0.0009353017963538539	0.0009324402116315733	0.0009324402116315733	0.0009324402116315733	0.0009321256017037236	0.000931668764668598	0.000931668764668598	0.0009314661520129071	0.0009313448101798016	0.0009313448101798016	0.0009313448101798016	0.0009313448101798016	0.0009313448101798016	0.0009313448101798016	0.0009313448101798016	0.0009313448101798016	0.0009313448101798016	0.0009313448101798016	0.0009313448101798016	0.0008062328857354952	0.0008025313586612564	0.0008022986353882612	0.0008022163522754048	0.0008022163232979986	0.0008022163232979986	0.0008022163232979986	0.0008022163232979986	0.0008022163232979986	0.0008022163232979986	0.0008022163232979986	0.000696983734736629	0.0006949051242117645	0.000693085883139182	0.0006910165257524313	0.0006909981208065369	0.0006909981208065369	0.0006909981208065369	0.0005971421689668242	0.000595293747686645	0.0005952091941307237	0.0005952091941307237	0.0005174500627320762	0.0005161799662750007	0.0005141116382154866	0.0005128307933594749	0.0005127112200284097	0.0005127112200284097	0.0005127112200284097	0.0005127112200284097
0.951403873040034	0.00121280937960049	0.000919473446487142	0.0009167048920072896	0.0009167048920072896	0.0009167048920072896	0.0009163963744805068	0.0009159460441339518	0.0009159460441339518	0.0009157468431692154	0.0009156278333797363	0.0009156275566666039	0.0009156275566666039	0.0009156275566666039	0.0009156275566666039	0.0009156275566666039	0.0009156275566666039	0.0009156275566666039	0.0009156275566666039	0.0009156275566666039	0.0009156275566666039	0.0009156275566666039	0.0007942160729032963	0.0007887591483594313	0.0007886782537611652	0.000788678225272832	0.000788678225272832	0.000788678225272832	0.000788678225272832	0.000788678225272832	0.000788678225272832	0.000788678225272832	0.0006870143017391548	0.0006813941963809947	0.000679355020997044	0.0006793369266481497	0.0006793369266481497	0.0006793369266481497	0.0005870648754337647	0.0005852476497485603	0.0005851645213944582	0.0005851645213944582	0.0005102860345912606	0.0005086516540860727	0.0005054355571763789	0.0005041763175611068	0.0005040587723333013	0.0005040587723333013	0.0005040587723333013	0.0005040587723333013
[truncated: 572 more columns]
