# Supplementary material for: CRPGCN: predicting circRNA-disease associations using graph convolutional network based on heterogeneous network
Source: BMC Bioinformatics. 2021 Nov 12;22:551. doi: 10.1186/s12859-021-04467-z (PMC8588735; doi:10.1186/s12859-021-04467-z)
Supplement: Supplementary file 6 — Additional file 6: Prediction of the top 40 predicted circRNAs associated with Breast cancer. [file 12859_2021_4467_MOESM6_ESM.xlsx]

## Sheet: Sheet1
Rank	circRNA	Evidence(PMID)
1	circBCL11B	29221160
2	hsa circ 0108942	29045858
3	hsa circ 0001875	28484086
4	hsa circ 0001982	28933584
5	hsa circ 0000893	28744405
6	hsa circ 0001667	28803498
7	hsa circ 0006054	28484086
8	hsa circ 0003838	28803498
9	hsa circ 0002874	28803498
10	hsa circ 0001721	28744405
11	circDENND4C	28739726
12	hsa circ 0000732	28744405
13	hsa circ 0092276	28803498
14	hsa circ 0068033	29045858
15	hsa circ 0085495	28803498
16	MCF7 circ 000595	27829232
17	circBRIP	29221160
18	hsa circ 0001824	28484086
19	circVRK1	29221160
20	circMED13	29221160
21	circOLA	29221160
22	hsa circ 0008945	28744405
23	hsa circ 0004214	28622299
24	hsa circ 0008717	28744405
25	hsa circ 0001283	28744405
26	hsa circ 0004619	28484086
27	hsa circ 0000981	28744405
28	hsa circ 0001785	29045858
29	hsa circ 0006528	28803498
30	hsa circ 0093859	29593432
31	hsa circ 0000098	28744405
32	hsa circ 0004771	Unconfirmed
33	hsa circ 0000911	28744405
34	circETFA	29221160
35	hsa circ 0086241	28803498
36	hsa circ 0091702	Unconfirmed
37	hsa circ 0011946	29593432
38	hsa circ 0008305	Unconfirmed
39	hsa circ 0080210	Unconfirmed
40	hsa circ 0041946	Unconfirmed
